# Supplementary material for: A Comparison of Grizzly Bear Demographic Parameters Estimated from Non-Spatial and Spatial Open Population Capture-Recapture Models
Source: PLoS One. 2015 Jul 31;10(7):e0134446. doi: 10.1371/journal.pone.0134446 (PMC4521725; doi:10.1371/journal.pone.0134446)
Supplement: S1 Data — (TXT) [file pone.0134446.s001.txt]

animal.id	male	year	occasion	n.detect	n.checks	trap.id	traptype	trap	x.trap	y.trap	x.home.range.cntr	y.home.range.cntr	dedge
1	0	1	1	0	1	1	2	HairTrap	-31.8	19	8.2	2.9	13.1
1	0	1	1	0	1	7	2	HairTrap	15.3	-1.6	8.2	2.9	13.1
1	0	1	1	0	1	15	2	HairTrap	26.5	5	8.2	2.9	13.1
1	0	1	1	0	1	17	2	HairTrap	-14.7	12.9	8.2	2.9	13.1
1	0	1	1	0	1	21	2	HairTrap	-20.7	-5.4	8.2	2.9	13.1
1	0	1	1	0	1	26	2	HairTrap	-17	-2.2	8.2	2.9	13.1
1	0	1	1	0	1	180	2	HairTrap	-6	-4.1	8.2	2.9	13.1
1	0	1	1	0	1	217	2	HairTrap	-4.1	-4.8	8.2	2.9	13.1
1	0	1	1	0	1	231	2	HairTrap	4	-4.9	8.2	2.9	13.1
1	0	1	1	0	1	236	2	HairTrap	14.9	-1.9	8.2	2.9	13.1
1	0	1	1	0	1	242	2	HairTrap	18.5	-6	8.2	2.9	13.1
1	0	1	1	0	1	247	2	HairTrap	26.1	-7.7	8.2	2.9	13.1
1	0	1	1	0	1	253	2	HairTrap	-17.1	-9	8.2	2.9	13.1
1	0	1	1	0	1	258	2	HairTrap	-7	-9.7	8.2	2.9	13.1
1	0	1	1	0	1	260	2	HairTrap	-5.4	13.6	8.2	2.9	13.1
1	0	1	1	0	1	264	2	HairTrap	-1.2	-9.9	8.2	2.9	13.1
1	0	1	1	0	1	269	2	HairTrap	5.2	-9.9	8.2	2.9	13.1
1	0	1	1	0	1	275	2	HairTrap	9.1	-8.9	8.2	2.9	13.1
1	0	1	1	0	1	280	2	HairTrap	21.1	-9.1	8.2	2.9	13.1
1	0	1	1	0	1	286	2	HairTrap	22.5	-10.4	8.2	2.9	13.1
1	0	1	1	0	1	292	2	HairTrap	-0.6	-20.1	8.2	2.9	13.1
1	0	1	1	0	1	297	2	HairTrap	4.3	-18.6	8.2	2.9	13.1
1	0	1	1	0	1	301	2	HairTrap	9.6	-17.4	8.2	2.9	13.1
1	0	1	1	0	1	307	2	HairTrap	15.9	-16.3	8.2	2.9	13.1
1	0	1	1	0	1	311	2	HairTrap	26.6	-21.3	8.2	2.9	13.1
1	0	1	1	0	1	336	2	HairTrap	-28.8	12.2	8.2	2.9	13.1
1	0	1	1	0	1	391	2	HairTrap	-21.4	7.5	8.2	2.9	13.1
1	0	1	1	0	1	447	2	HairTrap	-15.4	5.7	8.2	2.9	13.1
1	0	1	1	0	1	502	2	HairTrap	-12	8.6	8.2	2.9	13.1
1	0	1	1	0	1	549	2	HairTrap	-3.9	9.3	8.2	2.9	13.1
1	0	1	1	0	1	554	2	HairTrap	7.6	9.8	8.2	2.9	13.1
1	0	1	1	0	1	560	2	HairTrap	10.7	7.4	8.2	2.9	13.1
1	0	1	1	0	1	565	2	HairTrap	21.7	6.1	8.2	2.9	13.1
1	0	1	1	0	1	567	2	HairTrap	-26.2	13.2	8.2	2.9	13.1
1	0	1	1	0	1	571	2	HairTrap	28.1	6.2	8.2	2.9	13.1
1	0	1	1	0	1	576	2	HairTrap	-33.3	-1.4	8.2	2.9	13.1
1	0	1	1	0	1	582	2	HairTrap	-21.2	4.7	8.2	2.9	13.1
1	0	1	1	0	1	587	2	HairTrap	-14.9	4.4	8.2	2.9	13.1
1	0	1	1	0	1	593	2	HairTrap	-11.2	3.9	8.2	2.9	13.1
1	0	1	1	0	1	598	2	HairTrap	-5.8	-1.6	8.2	2.9	13.1
1	0	1	1	1	1	604	2	HairTrap	6.3	-0.2	8.2	2.9	13.1
1	0	1	1	0	1	609	2	HairTrap	12.5	-0.9	8.2	2.9	13.1
1	0	1	1	0	1	611	3	HighwayCrossing	-5.4	-4.6	8.2	2.9	13.1
1	0	1	1	0	1	612	3	HighwayCrossing	15.6	-6.1	8.2	2.9	13.1
1	0	1	1	0	1	613	3	HighwayCrossing	-19.2	5.8	8.2	2.9	13.1
1	0	1	1	0	1	614	3	HighwayCrossing	-12.9	2.2	8.2	2.9	13.1
1	0	1	1	0	1	615	3	HighwayCrossing	12.6	-3.6	8.2	2.9	13.1
1	0	1	1	0	1	616	3	HighwayCrossing	16.8	-7.4	8.2	2.9	13.1
1	0	1	1	0	1	617	3	HighwayCrossing	-1.7	-5.2	8.2	2.9	13.1
1	0	1	1	0	1	618	3	HighwayCrossing	-16	4.1	8.2	2.9	13.1
1	0	1	1	0	1	619	3	HighwayCrossing	-7.7	-1.7	8.2	2.9	13.1
1	0	1	1	0	1	620	3	HighwayCrossing	14.7	-4.8	8.2	2.9	13.1
1	0	1	1	0	1	621	3	HighwayCrossing	9.2	-0.3	8.2	2.9	13.1
1	0	1	1	0	1	622	3	HighwayCrossing	-9.1	-0.1	8.2	2.9	13.1
1	0	1	1	0	1	623	3	HighwayCrossing	-11.5	1.6	8.2	2.9	13.1
1	0	1	1	0	1	624	3	HighwayCrossing	-10.6	1.3	8.2	2.9	13.1
1	0	1	1	0	1	625	3	HighwayCrossing	-10.2	1	8.2	2.9	13.1
1	0	1	1	0	1	626	3	HighwayCrossing	-8	-1.3	8.2	2.9	13.1
1	0	1	1	0	1	627	3	HighwayCrossing	3.4	-2.6	8.2	2.9	13.1
1	0	1	1	0	1	628	3	HighwayCrossing	-6	-3.8	8.2	2.9	13.1
1	0	1	1	0	1	629	3	HighwayCrossing	-4.5	-5.1	8.2	2.9	13.1
1	0	1	1	0	1	630	3	HighwayCrossing	-4.7	-5.1	8.2	2.9	13.1
1	0	1	2	0	1	8	2	HairTrap	22.1	3.9	8.2	2.9	13.1
1	0	1	2	0	1	16	2	HairTrap	22.5	1.2	8.2	2.9	13.1
1	0	1	2	0	1	22	2	HairTrap	-21.8	-6.9	8.2	2.9	13.1
1	0	1	2	0	1	27	2	HairTrap	-18.6	-4	8.2	2.9	13.1
1	0	1	2	0	1	28	2	HairTrap	-16	14	8.2	2.9	13.1
1	0	1	2	0	1	185	2	HairTrap	-8.7	-1.8	8.2	2.9	13.1
1	0	1	2	0	1	226	2	HairTrap	-4.9	-2.6	8.2	2.9	13.1
1	0	1	2	0	1	232	2	HairTrap	3	-2.5	8.2	2.9	13.1
1	0	1	2	0	1	237	2	HairTrap	13.9	-1.9	8.2	2.9	13.1
1	0	1	2	0	1	243	2	HairTrap	17.3	-5	8.2	2.9	13.1
1	0	1	2	0	1	248	2	HairTrap	26.9	-7.1	8.2	2.9	13.1
1	0	1	2	0	1	254	2	HairTrap	-17.1	-10.3	8.2	2.9	13.1
1	0	1	2	0	1	259	2	HairTrap	-10.7	-11.5	8.2	2.9	13.1
1	0	1	2	0	1	265	2	HairTrap	-1.1	-11.2	8.2	2.9	13.1
1	0	1	2	0	1	270	2	HairTrap	4.5	-9.3	8.2	2.9	13.1
1	0	1	2	0	1	271	2	HairTrap	-6.1	14.4	8.2	2.9	13.1
1	0	1	2	0	1	276	2	HairTrap	9.8	-12.8	8.2	2.9	13.1
1	0	1	2	0	1	281	2	HairTrap	21.7	-9.9	8.2	2.9	13.1
1	0	1	2	0	1	287	2	HairTrap	25	-10.3	8.2	2.9	13.1
1	0	1	2	0	1	294	2	HairTrap	-5.7	-19.5	8.2	2.9	13.1
1	0	1	2	0	1	298	2	HairTrap	2.5	-23.1	8.2	2.9	13.1
1	0	1	2	0	1	302	2	HairTrap	-29.2	16.4	8.2	2.9	13.1
1	0	1	2	0	1	304	2	HairTrap	11.4	-21.7	8.2	2.9	13.1
1	0	1	2	0	1	308	2	HairTrap	16.7	-18.7	8.2	2.9	13.1
1	0	1	2	0	1	312	2	HairTrap	25.8	-17.4	8.2	2.9	13.1
1	0	1	2	0	1	347	2	HairTrap	-27.7	10.7	8.2	2.9	13.1
1	0	1	2	0	1	402	2	HairTrap	-23.2	7.3	8.2	2.9	13.1
1	0	1	2	0	1	458	2	HairTrap	-18.9	7.7	8.2	2.9	13.1
1	0	1	2	0	1	513	2	HairTrap	-10.6	6.2	8.2	2.9	13.1
1	0	1	2	0	1	550	2	HairTrap	-3.4	6.4	8.2	2.9	13.1
1	0	1	2	0	1	555	2	HairTrap	2.2	7	8.2	2.9	13.1
1	0	1	2	0	1	561	2	HairTrap	8.9	6.4	8.2	2.9	13.1
1	0	1	2	0	1	566	2	HairTrap	16.1	8.6	8.2	2.9	13.1
1	0	1	2	0	1	572	2	HairTrap	24.7	5.2	8.2	2.9	13.1
1	0	1	2	0	1	577	2	HairTrap	-28.3	2	8.2	2.9	13.1
1	0	1	2	0	1	578	2	HairTrap	-25.2	12.8	8.2	2.9	13.1
1	0	1	2	0	1	583	2	HairTrap	-25.5	4.9	8.2	2.9	13.1
1	0	1	2	0	1	588	2	HairTrap	-19.2	4.5	8.2	2.9	13.1
1	0	1	2	0	1	594	2	HairTrap	-9.2	2.3	8.2	2.9	13.1
1	0	1	2	0	1	599	2	HairTrap	0.1	1.7	8.2	2.9	13.1
1	0	1	2	0	1	605	2	HairTrap	2.8	1.6	8.2	2.9	13.1
1	0	1	2	0	1	610	2	HairTrap	11.9	1.8	8.2	2.9	13.1
1	0	1	2	0	1	611	3	HighwayCrossing	-5.4	-4.6	8.2	2.9	13.1
1	0	1	2	0	1	612	3	HighwayCrossing	15.6	-6.1	8.2	2.9	13.1
1	0	1	2	0	1	613	3	HighwayCrossing	-19.2	5.8	8.2	2.9	13.1
1	0	1	2	0	1	614	3	HighwayCrossing	-12.9	2.2	8.2	2.9	13.1
1	0	1	2	0	1	615	3	HighwayCrossing	12.6	-3.6	8.2	2.9	13.1
1	0	1	2	0	1	616	3	HighwayCrossing	16.8	-7.4	8.2	2.9	13.1
1	0	1	2	0	1	617	3	HighwayCrossing	-1.7	-5.2	8.2	2.9	13.1
1	0	1	2	0	1	618	3	HighwayCrossing	-16	4.1	8.2	2.9	13.1
1	0	1	2	0	1	619	3	HighwayCrossing	-7.7	-1.7	8.2	2.9	13.1
1	0	1	2	0	1	620	3	HighwayCrossing	14.7	-4.8	8.2	2.9	13.1
1	0	1	2	0	1	621	3	HighwayCrossing	9.2	-0.3	8.2	2.9	13.1
1	0	1	2	0	1	622	3	HighwayCrossing	-9.1	-0.1	8.2	2.9	13.1
1	0	1	2	0	1	623	3	HighwayCrossing	-11.5	1.6	8.2	2.9	13.1
1	0	1	2	0	1	624	3	HighwayCrossing	-10.6	1.3	8.2	2.9	13.1
1	0	1	2	0	1	625	3	HighwayCrossing	-10.2	1	8.2	2.9	13.1
1	0	1	2	0	1	626	3	HighwayCrossing	-8	-1.3	8.2	2.9	13.1
1	0	1	2	0	1	627	3	HighwayCrossing	3.4	-2.6	8.2	2.9	13.1
1	0	1	2	0	1	628	3	HighwayCrossing	-6	-3.8	8.2	2.9	13.1
1	0	1	2	0	1	629	3	HighwayCrossing	-4.5	-5.1	8.2	2.9	13.1
1	0	1	2	0	1	630	3	HighwayCrossing	-4.7	-5.1	8.2	2.9	13.1
1	0	1	3	0	1	3	2	HairTrap	13.9	2.3	8.2	2.9	13.1
1	0	1	3	0	1	12	2	HairTrap	15.9	1	8.2	2.9	13.1
1	0	1	3	0	1	18	2	HairTrap	22.2	-0.3	8.2	2.9	13.1
1	0	1	3	0	1	23	2	HairTrap	-21.6	-2.7	8.2	2.9	13.1
1	0	1	3	0	1	29	2	HairTrap	-17.1	-6.9	8.2	2.9	13.1
1	0	1	3	0	1	214	2	HairTrap	-7.6	-2.1	8.2	2.9	13.1
1	0	1	3	0	1	227	2	HairTrap	-16.4	13.5	8.2	2.9	13.1
1	0	1	3	0	1	228	2	HairTrap	-2.8	-8.3	8.2	2.9	13.1
1	0	1	3	0	1	233	2	HairTrap	1.4	-5.3	8.2	2.9	13.1
1	0	1	3	0	1	239	2	HairTrap	9.2	-7.8	8.2	2.9	13.1
1	0	1	3	0	1	244	2	HairTrap	18.9	-3.4	8.2	2.9	13.1
1	0	1	3	0	1	250	2	HairTrap	24.9	-8.7	8.2	2.9	13.1
1	0	1	3	0	1	255	2	HairTrap	-14.1	-13.9	8.2	2.9	13.1
1	0	1	3	0	1	261	2	HairTrap	-5.9	-9.1	8.2	2.9	13.1
1	0	1	3	0	1	266	2	HairTrap	0.1	-14.2	8.2	2.9	13.1
1	0	1	3	0	1	272	2	HairTrap	6.7	-11.9	8.2	2.9	13.1
1	0	1	3	0	1	277	2	HairTrap	8.7	-14.1	8.2	2.9	13.1
1	0	1	3	0	1	282	2	HairTrap	-11.7	12.1	8.2	2.9	13.1
1	0	1	3	0	1	283	2	HairTrap	17.1	-13.1	8.2	2.9	13.1
1	0	1	3	0	1	288	2	HairTrap	26.1	-10	8.2	2.9	13.1
1	0	1	3	0	1	294	2	HairTrap	-5.7	-19.5	8.2	2.9	13.1
1	0	1	3	0	1	295	2	HairTrap	-2	-16.5	8.2	2.9	13.1
1	0	1	3	0	1	299	2	HairTrap	6	-22.3	8.2	2.9	13.1
1	0	1	3	0	1	305	2	HairTrap	10.8	-19.4	8.2	2.9	13.1
1	0	1	3	0	1	309	2	HairTrap	21.3	-19.6	8.2	2.9	13.1
1	0	1	3	0	1	313	2	HairTrap	28.5	-20	8.2	2.9	13.1
1	0	1	3	0	1	358	2	HairTrap	-31.2	10.4	8.2	2.9	13.1
1	0	1	3	0	1	413	2	HairTrap	-29.4	17.6	8.2	2.9	13.1
1	0	1	3	0	1	414	2	HairTrap	-24.3	11.8	8.2	2.9	13.1
1	0	1	3	0	1	469	2	HairTrap	-17.6	9.5	8.2	2.9	13.1
1	0	1	3	0	1	525	2	HairTrap	-6.6	8.9	8.2	2.9	13.1
1	0	1	3	0	1	551	2	HairTrap	0.9	7.9	8.2	2.9	13.1
1	0	1	3	0	1	557	2	HairTrap	1.7	10	8.2	2.9	13.1
1	0	1	3	0	1	562	2	HairTrap	13.8	10.8	8.2	2.9	13.1
1	0	1	3	0	1	568	2	HairTrap	16.1	10	8.2	2.9	13.1
1	0	1	3	0	1	573	2	HairTrap	27.6	6.8	8.2	2.9	13.1
1	0	1	3	0	1	579	2	HairTrap	-28.8	-0.5	8.2	2.9	13.1
1	0	1	3	0	1	584	2	HairTrap	-22.8	-1.1	8.2	2.9	13.1
1	0	1	3	0	1	589	2	HairTrap	-20.3	18	8.2	2.9	13.1
1	0	1	3	0	1	590	2	HairTrap	-15	-1.2	8.2	2.9	13.1
1	0	1	3	0	1	595	2	HairTrap	-9.6	4.3	8.2	2.9	13.1
1	0	1	3	0	1	601	2	HairTrap	-0.4	-0.4	8.2	2.9	13.1
1	0	1	3	0	1	606	2	HairTrap	1.8	2.2	8.2	2.9	13.1
1	0	1	3	0	1	611	3	HighwayCrossing	-5.4	-4.6	8.2	2.9	13.1
1	0	1	3	0	1	612	3	HighwayCrossing	15.6	-6.1	8.2	2.9	13.1
1	0	1	3	0	1	613	3	HighwayCrossing	-19.2	5.8	8.2	2.9	13.1
1	0	1	3	0	1	614	3	HighwayCrossing	-12.9	2.2	8.2	2.9	13.1
1	0	1	3	0	1	615	3	HighwayCrossing	12.6	-3.6	8.2	2.9	13.1
1	0	1	3	0	1	616	3	HighwayCrossing	16.8	-7.4	8.2	2.9	13.1
1	0	1	3	0	1	617	3	HighwayCrossing	-1.7	-5.2	8.2	2.9	13.1
1	0	1	3	0	1	618	3	HighwayCrossing	-16	4.1	8.2	2.9	13.1
1	0	1	3	0	1	619	3	HighwayCrossing	-7.7	-1.7	8.2	2.9	13.1
1	0	1	3	0	1	620	3	HighwayCrossing	14.7	-4.8	8.2	2.9	13.1
1	0	1	3	0	1	621	3	HighwayCrossing	9.2	-0.3	8.2	2.9	13.1
1	0	1	3	0	1	622	3	HighwayCrossing	-9.1	-0.1	8.2	2.9	13.1
1	0	1	3	0	1	623	3	HighwayCrossing	-11.5	1.6	8.2	2.9	13.1
1	0	1	3	0	1	624	3	HighwayCrossing	-10.6	1.3	8.2	2.9	13.1
1	0	1	3	0	1	625	3	HighwayCrossing	-10.2	1	8.2	2.9	13.1
1	0	1	3	0	1	626	3	HighwayCrossing	-8	-1.3	8.2	2.9	13.1
1	0	1	3	0	1	627	3	HighwayCrossing	3.4	-2.6	8.2	2.9	13.1
1	0	1	3	0	1	628	3	HighwayCrossing	-6	-3.8	8.2	2.9	13.1
1	0	1	3	0	1	629	3	HighwayCrossing	-4.5	-5.1	8.2	2.9	13.1
1	0	1	3	0	1	630	3	HighwayCrossing	-4.7	-5.1	8.2	2.9	13.1
1	0	1	4	0	1	4	2	HairTrap	13.4	5.2	8.2	2.9	13.1
1	0	1	4	0	1	13	2	HairTrap	21	0.8	8.2	2.9	13.1
1	0	1	4	0	1	19	2	HairTrap	22.9	2	8.2	2.9	13.1
1	0	1	4	0	1	24	2	HairTrap	-22.7	-8.2	8.2	2.9	13.1
1	0	1	4	0	1	72	2	HairTrap	-17.6	-8.8	8.2	2.9	13.1
1	0	1	4	0	1	215	2	HairTrap	-10	-7.7	8.2	2.9	13.1
1	0	1	4	0	1	229	2	HairTrap	-5.5	-7.2	8.2	2.9	13.1
1	0	1	4	0	1	234	2	HairTrap	7.1	-7.7	8.2	2.9	13.1
1	0	1	4	0	1	238	2	HairTrap	-19.3	17.6	8.2	2.9	13.1
1	0	1	4	0	1	240	2	HairTrap	13.3	-6.4	8.2	2.9	13.1
1	0	1	4	0	1	245	2	HairTrap	20.9	-8.4	8.2	2.9	13.1
1	0	1	4	0	1	251	2	HairTrap	22.2	-1.7	8.2	2.9	13.1
1	0	1	4	0	1	256	2	HairTrap	-14.4	-10	8.2	2.9	13.1
1	0	1	4	0	1	262	2	HairTrap	-9.6	-13.3	8.2	2.9	13.1
1	0	1	4	0	1	267	2	HairTrap	-5.4	-12.8	8.2	2.9	13.1
1	0	1	4	0	1	273	2	HairTrap	5.8	-16.3	8.2	2.9	13.1
1	0	1	4	0	1	278	2	HairTrap	12.7	-12.3	8.2	2.9	13.1
1	0	1	4	0	1	284	2	HairTrap	16.1	-11.7	8.2	2.9	13.1
1	0	1	4	0	1	289	2	HairTrap	23.2	-11.6	8.2	2.9	13.1
1	0	1	4	0	1	293	2	HairTrap	4.6	13.8	8.2	2.9	13.1
1	0	1	4	0	1	294	2	HairTrap	-5.7	-19.5	8.2	2.9	13.1
1	0	1	4	0	1	296	2	HairTrap	-1	-20.2	8.2	2.9	13.1
1	0	1	4	0	1	300	2	HairTrap	7.2	-17.4	8.2	2.9	13.1
1	0	1	4	0	1	306	2	HairTrap	9.5	-23.2	8.2	2.9	13.1
1	0	1	4	0	1	310	2	HairTrap	18.8	-21.4	8.2	2.9	13.1
1	0	1	4	0	1	315	2	HairTrap	25.8	-21.9	8.2	2.9	13.1
1	0	1	4	0	1	369	2	HairTrap	-27.9	6.7	8.2	2.9	13.1
1	0	1	4	0	1	425	2	HairTrap	-22.3	10.1	8.2	2.9	13.1
1	0	1	4	0	1	480	2	HairTrap	-15	9.9	8.2	2.9	13.1
1	0	1	4	0	1	524	2	HairTrap	-32.2	12.5	8.2	2.9	13.1
1	0	1	4	0	1	536	2	HairTrap	-8.9	10.8	8.2	2.9	13.1
1	0	1	4	0	1	552	2	HairTrap	-5.2	9.9	8.2	2.9	13.1
1	0	1	4	0	1	558	2	HairTrap	4.4	10.3	8.2	2.9	13.1
1	0	1	4	0	1	563	2	HairTrap	8.8	10.1	8.2	2.9	13.1
1	0	1	4	0	1	569	2	HairTrap	20.7	6.8	8.2	2.9	13.1
1	0	1	4	0	1	574	2	HairTrap	24.9	6.2	8.2	2.9	13.1
1	0	1	4	0	1	580	2	HairTrap	-30	2.8	8.2	2.9	13.1
1	0	1	4	0	1	585	2	HairTrap	-22.8	0.9	8.2	2.9	13.1
1	0	1	4	0	1	591	2	HairTrap	-13.2	2.1	8.2	2.9	13.1
1	0	1	4	0	1	596	2	HairTrap	-7.3	0.4	8.2	2.9	13.1
1	0	1	4	0	1	600	2	HairTrap	-26.7	15.5	8.2	2.9	13.1
1	0	1	4	0	1	602	2	HairTrap	-2.8	5	8.2	2.9	13.1
1	0	1	4	0	1	607	2	HairTrap	3	3.4	8.2	2.9	13.1
1	0	1	4	0	1	611	3	HighwayCrossing	-5.4	-4.6	8.2	2.9	13.1
1	0	1	4	0	1	612	3	HighwayCrossing	15.6	-6.1	8.2	2.9	13.1
1	0	1	4	0	1	613	3	HighwayCrossing	-19.2	5.8	8.2	2.9	13.1
1	0	1	4	0	1	614	3	HighwayCrossing	-12.9	2.2	8.2	2.9	13.1
1	0	1	4	0	1	615	3	HighwayCrossing	12.6	-3.6	8.2	2.9	13.1
1	0	1	4	0	1	616	3	HighwayCrossing	16.8	-7.4	8.2	2.9	13.1
1	0	1	4	0	1	617	3	HighwayCrossing	-1.7	-5.2	8.2	2.9	13.1
1	0	1	4	0	1	618	3	HighwayCrossing	-16	4.1	8.2	2.9	13.1
1	0	1	4	0	1	619	3	HighwayCrossing	-7.7	-1.7	8.2	2.9	13.1
1	0	1	4	0	1	620	3	HighwayCrossing	14.7	-4.8	8.2	2.9	13.1
1	0	1	4	0	1	621	3	HighwayCrossing	9.2	-0.3	8.2	2.9	13.1
1	0	1	4	0	1	622	3	HighwayCrossing	-9.1	-0.1	8.2	2.9	13.1
1	0	1	4	0	1	623	3	HighwayCrossing	-11.5	1.6	8.2	2.9	13.1
1	0	1	4	0	1	624	3	HighwayCrossing	-10.6	1.3	8.2	2.9	13.1
1	0	1	4	0	1	625	3	HighwayCrossing	-10.2	1	8.2	2.9	13.1
1	0	1	4	0	1	626	3	HighwayCrossing	-8	-1.3	8.2	2.9	13.1
1	0	1	4	0	1	627	3	HighwayCrossing	3.4	-2.6	8.2	2.9	13.1
1	0	1	4	0	1	628	3	HighwayCrossing	-6	-3.8	8.2	2.9	13.1
1	0	1	4	0	1	629	3	HighwayCrossing	-4.5	-5.1	8.2	2.9	13.1
1	0	1	4	0	1	630	3	HighwayCrossing	-4.7	-5.1	8.2	2.9	13.1
1	0	1	5	0	1	2	2	HairTrap	-26.5	12.6	8.2	2.9	13.1
1	0	1	5	0	1	5	2	HairTrap	11	0.5	8.2	2.9	13.1
1	0	1	5	0	1	14	2	HairTrap	20.6	5.1	8.2	2.9	13.1
1	0	1	5	0	1	20	2	HairTrap	22.4	0.6	8.2	2.9	13.1
1	0	1	5	0	1	25	2	HairTrap	-21.7	-7.8	8.2	2.9	13.1
1	0	1	5	0	1	121	2	HairTrap	-18.4	-3.6	8.2	2.9	13.1
1	0	1	5	0	1	216	2	HairTrap	-8.6	-6.3	8.2	2.9	13.1
1	0	1	5	0	1	230	2	HairTrap	0.2	-3.2	8.2	2.9	13.1
1	0	1	5	0	1	235	2	HairTrap	2.8	-5.2	8.2	2.9	13.1
1	0	1	5	0	1	241	2	HairTrap	12.6	-3.2	8.2	2.9	13.1
1	0	1	5	0	1	246	2	HairTrap	17.8	-5.7	8.2	2.9	13.1
1	0	1	5	0	1	249	2	HairTrap	-18.7	17	8.2	2.9	13.1
1	0	1	5	0	1	252	2	HairTrap	22.4	-3.8	8.2	2.9	13.1
1	0	1	5	0	1	257	2	HairTrap	-15.4	-11.8	8.2	2.9	13.1
1	0	1	5	0	1	263	2	HairTrap	-11.7	-10.1	8.2	2.9	13.1
1	0	1	5	0	1	268	2	HairTrap	-3.1	-9	8.2	2.9	13.1
1	0	1	5	0	1	274	2	HairTrap	8	-13.3	8.2	2.9	13.1
1	0	1	5	0	1	279	2	HairTrap	11.1	-11.9	8.2	2.9	13.1
1	0	1	5	0	1	285	2	HairTrap	16.1	-15.6	8.2	2.9	13.1
1	0	1	5	0	1	290	2	HairTrap	24.3	-13.3	8.2	2.9	13.1
1	0	1	5	0	1	291	2	HairTrap	22.4	-10.5	8.2	2.9	13.1
1	0	1	5	0	1	303	2	HairTrap	-7.1	16.6	8.2	2.9	13.1
1	0	1	5	0	1	314	2	HairTrap	2.7	15.4	8.2	2.9	13.1
1	0	1	5	0	1	325	2	HairTrap	-9	22.2	8.2	2.9	13.1
1	0	1	5	0	1	380	2	HairTrap	-30.5	6.1	8.2	2.9	13.1
1	0	1	5	0	1	436	2	HairTrap	-24.5	10.9	8.2	2.9	13.1
1	0	1	5	0	1	491	2	HairTrap	-15.3	5.5	8.2	2.9	13.1
1	0	1	5	0	1	547	2	HairTrap	-11.6	10.7	8.2	2.9	13.1
1	0	1	5	0	1	553	2	HairTrap	0.8	7.9	8.2	2.9	13.1
1	0	1	5	0	1	556	2	HairTrap	-32.2	18.8	8.2	2.9	13.1
1	0	1	5	0	1	559	2	HairTrap	7.2	10.1	8.2	2.9	13.1
1	0	1	5	0	1	564	2	HairTrap	9.3	5.5	8.2	2.9	13.1
1	0	1	5	0	1	570	2	HairTrap	21.1	8	8.2	2.9	13.1
1	0	1	5	0	1	575	2	HairTrap	24.6	6.3	8.2	2.9	13.1
1	0	1	5	0	1	581	2	HairTrap	-29.8	0.2	8.2	2.9	13.1
1	0	1	5	0	1	586	2	HairTrap	-20.9	3.7	8.2	2.9	13.1
1	0	1	5	0	1	592	2	HairTrap	-13.9	0	8.2	2.9	13.1
1	0	1	5	0	1	597	2	HairTrap	-8.4	1.8	8.2	2.9	13.1
1	0	1	5	0	1	603	2	HairTrap	-2.6	3.4	8.2	2.9	13.1
1	0	1	5	0	1	608	2	HairTrap	3	3.4	8.2	2.9	13.1
1	0	1	5	0	1	611	3	HighwayCrossing	-5.4	-4.6	8.2	2.9	13.1
1	0	1	5	0	1	612	3	HighwayCrossing	15.6	-6.1	8.2	2.9	13.1
1	0	1	5	0	1	613	3	HighwayCrossing	-19.2	5.8	8.2	2.9	13.1
1	0	1	5	0	1	614	3	HighwayCrossing	-12.9	2.2	8.2	2.9	13.1
1	0	1	5	0	1	615	3	HighwayCrossing	12.6	-3.6	8.2	2.9	13.1
1	0	1	5	0	1	616	3	HighwayCrossing	16.8	-7.4	8.2	2.9	13.1
1	0	1	5	0	1	617	3	HighwayCrossing	-1.7	-5.2	8.2	2.9	13.1
1	0	1	5	0	1	618	3	HighwayCrossing	-16	4.1	8.2	2.9	13.1
1	0	1	5	0	1	619	3	HighwayCrossing	-7.7	-1.7	8.2	2.9	13.1
1	0	1	5	0	1	620	3	HighwayCrossing	14.7	-4.8	8.2	2.9	13.1
1	0	1	5	0	1	621	3	HighwayCrossing	9.2	-0.3	8.2	2.9	13.1
1	0	1	5	0	1	622	3	HighwayCrossing	-9.1	-0.1	8.2	2.9	13.1
1	0	1	5	0	1	623	3	HighwayCrossing	-11.5	1.6	8.2	2.9	13.1
1	0	1	5	0	1	624	3	HighwayCrossing	-10.6	1.3	8.2	2.9	13.1
1	0	1	5	0	1	625	3	HighwayCrossing	-10.2	1	8.2	2.9	13.1
1	0	1	5	0	1	626	3	HighwayCrossing	-8	-1.3	8.2	2.9	13.1
1	0	1	5	0	1	627	3	HighwayCrossing	3.4	-2.6	8.2	2.9	13.1
1	0	1	5	0	1	628	3	HighwayCrossing	-6	-3.8	8.2	2.9	13.1
1	0	1	5	0	1	629	3	HighwayCrossing	-4.5	-5.1	8.2	2.9	13.1
1	0	1	5	0	1	630	3	HighwayCrossing	-4.7	-5.1	8.2	2.9	13.1
1	0	1	6	0	1	30	1	BearRub	1.7	18.8	8.2	2.9	13.1
1	0	1	6	0	1	33	1	BearRub	-14.6	12.4	8.2	2.9	13.1
1	0	1	6	0	1	34	1	BearRub	-0.1	19.5	8.2	2.9	13.1
1	0	1	6	0	1	35	1	BearRub	-11.8	20.7	8.2	2.9	13.1
1	0	1	6	0	1	36	1	BearRub	-1.4	2.4	8.2	2.9	13.1
1	0	1	6	0	1	37	1	BearRub	-16.5	-2.1	8.2	2.9	13.1
1	0	1	6	0	1	38	1	BearRub	-21.4	-8.6	8.2	2.9	13.1
1	0	1	6	0	1	39	1	BearRub	2.8	4	8.2	2.9	13.1
1	0	1	6	0	1	40	1	BearRub	-9.5	3.9	8.2	2.9	13.1
1	0	1	6	1	1	41	1	BearRub	1.6	1.4	8.2	2.9	13.1
1	0	1	6	0	1	42	1	BearRub	-1.2	2.1	8.2	2.9	13.1
1	0	1	6	0	1	43	1	BearRub	-8.7	-6.7	8.2	2.9	13.1
1	0	1	6	0	1	44	1	BearRub	-9.7	4.2	8.2	2.9	13.1
1	0	1	6	0	1	45	1	BearRub	-10.9	6.3	8.2	2.9	13.1
1	0	1	6	0	1	46	1	BearRub	-1.5	20.9	8.2	2.9	13.1
1	0	1	6	0	1	47	1	BearRub	-12.1	0.9	8.2	2.9	13.1
1	0	1	6	0	1	48	1	BearRub	1.8	18.7	8.2	2.9	13.1
1	0	1	6	0	1	49	1	BearRub	-17.9	-7.5	8.2	2.9	13.1
1	0	1	6	0	1	50	1	BearRub	-9.9	4.6	8.2	2.9	13.1
1	0	1	6	0	1	51	1	BearRub	-2.4	3.6	8.2	2.9	13.1
1	0	1	6	0	1	52	1	BearRub	-17.8	-2.8	8.2	2.9	13.1
1	0	1	6	0	1	53	1	BearRub	-20.7	4.8	8.2	2.9	13.1
1	0	1	6	0	1	54	1	BearRub	-14.1	11.8	8.2	2.9	13.1
1	0	1	6	0	1	55	1	BearRub	0.8	14.6	8.2	2.9	13.1
1	0	1	6	0	1	56	1	BearRub	-4	23.3	8.2	2.9	13.1
1	0	1	6	0	1	57	1	BearRub	-12.5	20.1	8.2	2.9	13.1
1	0	1	6	0	1	58	1	BearRub	-15.4	13.3	8.2	2.9	13.1
1	0	1	6	0	1	59	1	BearRub	-0.3	19.6	8.2	2.9	13.1
1	0	1	6	0	1	60	1	BearRub	2.2	5.5	8.2	2.9	13.1
1	0	1	6	0	1	62	1	BearRub	-6.5	23.8	8.2	2.9	13.1
1	0	1	6	0	1	63	1	BearRub	-8.2	21.1	8.2	2.9	13.1
1	0	1	6	0	1	65	1	BearRub	-9.3	3.6	8.2	2.9	13.1
1	0	1	6	0	1	68	1	BearRub	2.8	15.1	8.2	2.9	13.1
1	0	1	6	0	1	69	1	BearRub	-2.3	3.6	8.2	2.9	13.1
1	0	1	6	0	1	70	1	BearRub	-9.3	11.2	8.2	2.9	13.1
1	0	1	6	0	1	71	1	BearRub	-4.4	9.5	8.2	2.9	13.1
1	0	1	6	0	1	73	1	BearRub	-12.8	10.2	8.2	2.9	13.1
1	0	1	6	0	1	74	1	BearRub	-9.9	21.8	8.2	2.9	13.1
1	0	1	6	0	1	76	1	BearRub	0.8	9.2	8.2	2.9	13.1
1	0	1	6	0	1	77	1	BearRub	2.5	4.6	8.2	2.9	13.1
1	0	1	6	0	1	78	1	BearRub	5.3	-25.6	8.2	2.9	13.1
1	0	1	6	0	1	79	1	BearRub	-9.2	2.8	8.2	2.9	13.1
1	0	1	6	0	1	80	1	BearRub	-24.8	1.9	8.2	2.9	13.1
1	0	1	6	0	1	81	1	BearRub	-17.7	-8.1	8.2	2.9	13.1
1	0	1	6	0	1	82	1	BearRub	2	1.3	8.2	2.9	13.1
1	0	1	6	0	1	83	1	BearRub	-21.4	-8.6	8.2	2.9	13.1
1	0	1	6	0	1	84	1	BearRub	-25.2	2.9	8.2	2.9	13.1
1	0	1	6	0	1	85	1	BearRub	-9	11.2	8.2	2.9	13.1
1	0	1	6	0	1	86	1	BearRub	-3.5	6.7	8.2	2.9	13.1
1	0	1	6	0	1	88	1	BearRub	-1.7	-10.5	8.2	2.9	13.1
1	0	1	6	0	1	89	1	BearRub	2.9	4	8.2	2.9	13.1
1	0	1	6	0	1	90	1	BearRub	-0.1	19.5	8.2	2.9	13.1
1	0	1	6	0	1	91	1	BearRub	13	-13.7	8.2	2.9	13.1
1	0	1	6	0	1	93	1	BearRub	-9.4	3.8	8.2	2.9	13.1
1	0	1	6	0	1	94	1	BearRub	-19.8	-4.1	8.2	2.9	13.1
1	0	1	6	0	1	95	1	BearRub	-16.2	19.5	8.2	2.9	13.1
1	0	1	6	0	1	97	1	BearRub	-16.5	20	8.2	2.9	13.1
1	0	1	6	0	1	98	1	BearRub	-7.5	19.2	8.2	2.9	13.1
1	0	1	6	0	1	99	1	BearRub	-8.3	21.8	8.2	2.9	13.1
1	0	1	6	0	1	100	1	BearRub	-1.7	2.6	8.2	2.9	13.1
1	0	1	6	0	1	101	1	BearRub	0.8	10.3	8.2	2.9	13.1
1	0	1	6	0	1	102	1	BearRub	-20.7	4.8	8.2	2.9	13.1
1	0	1	6	0	1	103	1	BearRub	-10.8	-11.4	8.2	2.9	13.1
1	0	1	6	0	1	105	1	BearRub	-1.7	-10.5	8.2	2.9	13.1
1	0	1	6	0	1	106	1	BearRub	-14.7	-1.3	8.2	2.9	13.1
1	0	1	6	0	1	107	1	BearRub	-14.8	19.8	8.2	2.9	13.1
1	0	1	6	0	1	109	1	BearRub	-3.3	22.8	8.2	2.9	13.1
1	0	1	6	0	1	110	1	BearRub	-25.2	3	8.2	2.9	13.1
1	0	1	6	0	1	112	1	BearRub	-2.4	3.8	8.2	2.9	13.1
1	0	1	6	0	1	113	1	BearRub	-8.3	21.8	8.2	2.9	13.1
1	0	1	6	0	1	114	1	BearRub	0.7	1.4	8.2	2.9	13.1
1	0	1	6	0	1	115	1	BearRub	-9.9	21.8	8.2	2.9	13.1
1	0	1	6	0	1	116	1	BearRub	0.8	9.5	8.2	2.9	13.1
1	0	1	6	0	1	117	1	BearRub	-9.8	4.5	8.2	2.9	13.1
1	0	1	6	0	1	118	1	BearRub	-9.8	4.4	8.2	2.9	13.1
1	0	1	6	0	1	119	1	BearRub	-9.8	4.4	8.2	2.9	13.1
1	0	1	6	0	1	120	1	BearRub	-8.3	21.8	8.2	2.9	13.1
1	0	1	6	0	1	124	1	BearRub	11.1	-12.1	8.2	2.9	13.1
1	0	1	6	0	1	125	1	BearRub	10.3	-12.5	8.2	2.9	13.1
1	0	1	6	0	1	129	1	BearRub	13.8	-15.1	8.2	2.9	13.1
1	0	1	6	0	1	131	1	BearRub	-8.7	-6.7	8.2	2.9	13.1
1	0	1	6	0	1	136	1	BearRub	10.3	-12.4	8.2	2.9	13.1
1	0	1	6	0	1	143	1	BearRub	-11.1	1.2	8.2	2.9	13.1
1	0	1	6	0	1	144	1	BearRub	-13.7	-0.1	8.2	2.9	13.1
1	0	1	6	0	1	145	1	BearRub	-12.1	0.9	8.2	2.9	13.1
1	0	1	6	0	1	146	1	BearRub	-11.1	1.3	8.2	2.9	13.1
1	0	1	6	0	1	147	1	BearRub	-13.7	-0.1	8.2	2.9	13.1
1	0	1	6	0	1	152	1	BearRub	-14.2	-0.8	8.2	2.9	13.1
1	0	1	6	0	1	153	1	BearRub	-14.8	-1.4	8.2	2.9	13.1
1	0	1	6	0	1	154	1	BearRub	-14.7	-1.3	8.2	2.9	13.1
1	0	1	6	0	1	159	1	BearRub	8.9	-13.9	8.2	2.9	13.1
1	0	1	6	0	1	164	1	BearRub	-8.7	-6.8	8.2	2.9	13.1
1	0	1	6	0	1	168	1	BearRub	-8.6	-6.5	8.2	2.9	13.1
1	0	1	6	0	1	179	1	BearRub	9.2	-10.1	8.2	2.9	13.1
1	0	1	6	0	1	186	1	BearRub	-2.2	-8.1	8.2	2.9	13.1
1	0	1	6	0	1	187	1	BearRub	-0.9	-12.1	8.2	2.9	13.1
1	0	1	6	0	1	188	1	BearRub	2.1	-16.2	8.2	2.9	13.1
1	0	1	6	0	1	189	1	BearRub	2.8	-17.2	8.2	2.9	13.1
1	0	1	6	0	1	190	1	BearRub	-2	-9.3	8.2	2.9	13.1
1	0	1	6	0	1	191	1	BearRub	0.7	-14.4	8.2	2.9	13.1
1	0	1	6	0	1	192	1	BearRub	4.5	-19.6	8.2	2.9	13.1
1	0	1	6	0	1	193	1	BearRub	4.7	-20.2	8.2	2.9	13.1
1	0	1	6	0	1	194	1	BearRub	-1.5	-11.1	8.2	2.9	13.1
1	0	1	6	0	1	195	1	BearRub	4	-18.6	8.2	2.9	13.1
1	0	1	6	0	1	196	1	BearRub	-1.8	-10.2	8.2	2.9	13.1
1	0	1	6	0	1	197	1	BearRub	5.5	-22.2	8.2	2.9	13.1
1	0	1	6	0	1	198	1	BearRub	1.6	-15.8	8.2	2.9	13.1
1	0	1	6	0	1	199	1	BearRub	5.1	-24.3	8.2	2.9	13.1
1	0	1	6	0	1	203	1	BearRub	-0.4	-13	8.2	2.9	13.1
1	0	1	6	0	1	204	1	BearRub	-0.1	-13.4	8.2	2.9	13.1
1	0	1	6	0	1	611	3	HighwayCrossing	-5.4	-4.6	8.2	2.9	13.1
1	0	1	6	0	1	612	3	HighwayCrossing	15.6	-6.1	8.2	2.9	13.1
1	0	1	6	0	1	613	3	HighwayCrossing	-19.2	5.8	8.2	2.9	13.1
1	0	1	6	0	1	614	3	HighwayCrossing	-12.9	2.2	8.2	2.9	13.1
1	0	1	6	0	1	615	3	HighwayCrossing	12.6	-3.6	8.2	2.9	13.1
1	0	1	6	0	1	616	3	HighwayCrossing	16.8	-7.4	8.2	2.9	13.1
1	0	1	6	0	1	617	3	HighwayCrossing	-1.7	-5.2	8.2	2.9	13.1
1	0	1	6	0	1	618	3	HighwayCrossing	-16	4.1	8.2	2.9	13.1
1	0	1	6	0	1	619	3	HighwayCrossing	-7.7	-1.7	8.2	2.9	13.1
1	0	1	6	0	1	620	3	HighwayCrossing	14.7	-4.8	8.2	2.9	13.1
1	0	1	6	0	1	621	3	HighwayCrossing	9.2	-0.3	8.2	2.9	13.1
1	0	1	6	0	1	622	3	HighwayCrossing	-9.1	-0.1	8.2	2.9	13.1
1	0	1	6	0	1	623	3	HighwayCrossing	-11.5	1.6	8.2	2.9	13.1
1	0	1	6	0	1	624	3	HighwayCrossing	-10.6	1.3	8.2	2.9	13.1
1	0	1	6	0	1	625	3	HighwayCrossing	-10.2	1	8.2	2.9	13.1
1	0	1	6	0	1	626	3	HighwayCrossing	-8	-1.3	8.2	2.9	13.1
1	0	1	6	0	1	627	3	HighwayCrossing	3.4	-2.6	8.2	2.9	13.1
1	0	1	6	0	1	628	3	HighwayCrossing	-6	-3.8	8.2	2.9	13.1
1	0	1	6	0	1	629	3	HighwayCrossing	-4.5	-5.1	8.2	2.9	13.1
1	0	1	6	0	1	630	3	HighwayCrossing	-4.7	-5.1	8.2	2.9	13.1
1	0	1	7	0	1	6	1	BearRub	13	6.6	8.2	2.9	13.1
1	0	1	7	0	1	30	1	BearRub	1.7	18.8	8.2	2.9	13.1
1	0	1	7	0	1	31	1	BearRub	8.5	-13.9	8.2	2.9	13.1
1	0	1	7	0	1	32	1	BearRub	25.7	5.6	8.2	2.9	13.1
1	0	1	7	0	1	33	1	BearRub	-14.6	12.4	8.2	2.9	13.1
1	0	1	7	0	1	34	1	BearRub	-0.1	19.5	8.2	2.9	13.1
1	0	1	7	0	1	35	1	BearRub	-11.8	20.7	8.2	2.9	13.1
1	0	1	7	0	1	36	1	BearRub	-1.4	2.4	8.2	2.9	13.1
1	0	1	7	0	1	37	1	BearRub	-16.5	-2.1	8.2	2.9	13.1
1	0	1	7	0	1	38	1	BearRub	-21.4	-8.6	8.2	2.9	13.1
1	0	1	7	0	1	39	1	BearRub	2.8	4	8.2	2.9	13.1
1	0	1	7	0	1	40	1	BearRub	-9.5	3.9	8.2	2.9	13.1
1	0	1	7	0	1	41	1	BearRub	1.6	1.4	8.2	2.9	13.1
1	0	1	7	0	1	42	1	BearRub	-1.2	2.1	8.2	2.9	13.1
1	0	1	7	0	1	43	1	BearRub	-8.7	-6.7	8.2	2.9	13.1
1	0	1	7	0	1	44	1	BearRub	-9.7	4.2	8.2	2.9	13.1
1	0	1	7	0	1	45	1	BearRub	-10.9	6.3	8.2	2.9	13.1
1	0	1	7	0	1	46	1	BearRub	-1.5	20.9	8.2	2.9	13.1
1	0	1	7	0	1	47	1	BearRub	-12.1	0.9	8.2	2.9	13.1
1	0	1	7	0	1	48	1	BearRub	1.8	18.7	8.2	2.9	13.1
1	0	1	7	0	1	49	1	BearRub	-17.9	-7.5	8.2	2.9	13.1
1	0	1	7	0	1	50	1	BearRub	-9.9	4.6	8.2	2.9	13.1
1	0	1	7	0	1	51	1	BearRub	-2.4	3.6	8.2	2.9	13.1
1	0	1	7	0	1	52	1	BearRub	-17.8	-2.8	8.2	2.9	13.1
1	0	1	7	0	1	53	1	BearRub	-20.7	4.8	8.2	2.9	13.1
1	0	1	7	0	1	54	1	BearRub	-14.1	11.8	8.2	2.9	13.1
1	0	1	7	0	1	55	1	BearRub	0.8	14.6	8.2	2.9	13.1
1	0	1	7	0	1	56	1	BearRub	-4	23.3	8.2	2.9	13.1
1	0	1	7	0	1	57	1	BearRub	-12.5	20.1	8.2	2.9	13.1
1	0	1	7	0	1	58	1	BearRub	-15.4	13.3	8.2	2.9	13.1
1	0	1	7	0	1	59	1	BearRub	-0.3	19.6	8.2	2.9	13.1
1	0	1	7	0	1	60	1	BearRub	2.2	5.5	8.2	2.9	13.1
1	0	1	7	0	1	61	1	BearRub	10.2	-18.8	8.2	2.9	13.1
1	0	1	7	0	1	62	1	BearRub	-6.5	23.8	8.2	2.9	13.1
1	0	1	7	0	1	63	1	BearRub	-8.2	21.1	8.2	2.9	13.1
1	0	1	7	1	1	64	1	BearRub	9	5.8	8.2	2.9	13.1
1	0	1	7	0	1	65	1	BearRub	-9.3	3.6	8.2	2.9	13.1
1	0	1	7	0	1	66	1	BearRub	6.1	11.2	8.2	2.9	13.1
1	0	1	7	0	1	67	1	BearRub	4.1	14	8.2	2.9	13.1
1	0	1	7	0	1	68	1	BearRub	2.8	15.1	8.2	2.9	13.1
1	0	1	7	0	1	69	1	BearRub	-2.3	3.6	8.2	2.9	13.1
1	0	1	7	0	1	70	1	BearRub	-9.3	11.2	8.2	2.9	13.1
1	0	1	7	0	1	71	1	BearRub	-4.4	9.5	8.2	2.9	13.1
1	0	1	7	0	1	73	1	BearRub	-12.8	10.2	8.2	2.9	13.1
1	0	1	7	0	1	74	1	BearRub	-9.9	21.8	8.2	2.9	13.1
1	0	1	7	0	1	75	1	BearRub	10	7.4	8.2	2.9	13.1
1	0	1	7	0	1	76	1	BearRub	0.8	9.2	8.2	2.9	13.1
1	0	1	7	0	1	77	1	BearRub	2.5	4.6	8.2	2.9	13.1
1	0	1	7	0	1	78	1	BearRub	5.3	-25.6	8.2	2.9	13.1
1	0	1	7	0	1	79	1	BearRub	-9.2	2.8	8.2	2.9	13.1
1	0	1	7	0	1	80	1	BearRub	-24.8	1.9	8.2	2.9	13.1
1	0	1	7	0	1	81	1	BearRub	-17.7	-8.1	8.2	2.9	13.1
1	0	1	7	0	1	82	1	BearRub	2	1.3	8.2	2.9	13.1
1	0	1	7	0	1	83	1	BearRub	-21.4	-8.6	8.2	2.9	13.1
1	0	1	7	0	1	84	1	BearRub	-25.2	2.9	8.2	2.9	13.1
1	0	1	7	0	1	85	1	BearRub	-9	11.2	8.2	2.9	13.1
1	0	1	7	0	1	86	1	BearRub	-3.5	6.7	8.2	2.9	13.1
1	0	1	7	0	1	87	1	BearRub	4.1	14	8.2	2.9	13.1
1	0	1	7	0	1	88	1	BearRub	-1.7	-10.5	8.2	2.9	13.1
1	0	1	7	0	1	89	1	BearRub	2.9	4	8.2	2.9	13.1
1	0	1	7	0	1	90	1	BearRub	-0.1	19.5	8.2	2.9	13.1
1	0	1	7	0	1	91	1	BearRub	13	-13.7	8.2	2.9	13.1
1	0	1	7	0	1	92	1	BearRub	7.1	-12.4	8.2	2.9	13.1
1	0	1	7	0	1	93	1	BearRub	-9.4	3.8	8.2	2.9	13.1
1	0	1	7	0	1	94	1	BearRub	-19.8	-4.1	8.2	2.9	13.1
1	0	1	7	0	1	95	1	BearRub	-16.2	19.5	8.2	2.9	13.1
1	0	1	7	0	1	96	1	BearRub	14	-23.7	8.2	2.9	13.1
1	0	1	7	0	1	97	1	BearRub	-16.5	20	8.2	2.9	13.1
1	0	1	7	0	1	98	1	BearRub	-7.5	19.2	8.2	2.9	13.1
1	0	1	7	0	1	99	1	BearRub	-8.3	21.8	8.2	2.9	13.1
1	0	1	7	0	1	100	1	BearRub	-1.7	2.6	8.2	2.9	13.1
1	0	1	7	0	1	101	1	BearRub	0.8	10.3	8.2	2.9	13.1
1	0	1	7	0	1	102	1	BearRub	-20.7	4.8	8.2	2.9	13.1
1	0	1	7	0	1	104	1	BearRub	5.2	12.6	8.2	2.9	13.1
1	0	1	7	0	1	105	1	BearRub	-1.7	-10.5	8.2	2.9	13.1
1	0	1	7	0	1	106	1	BearRub	-14.7	-1.3	8.2	2.9	13.1
1	0	1	7	0	1	107	1	BearRub	-14.8	19.8	8.2	2.9	13.1
1	0	1	7	0	1	108	1	BearRub	1	1.6	8.2	2.9	13.1
1	0	1	7	0	1	109	1	BearRub	-3.3	22.8	8.2	2.9	13.1
1	0	1	7	0	1	110	1	BearRub	-25.2	3	8.2	2.9	13.1
1	0	1	7	0	1	111	1	BearRub	10.2	7.1	8.2	2.9	13.1
1	0	1	7	0	1	112	1	BearRub	-2.4	3.8	8.2	2.9	13.1
1	0	1	7	0	1	113	1	BearRub	-8.3	21.8	8.2	2.9	13.1
1	0	1	7	0	1	114	1	BearRub	0.7	1.4	8.2	2.9	13.1
1	0	1	7	0	1	115	1	BearRub	-9.9	21.8	8.2	2.9	13.1
1	0	1	7	0	1	116	1	BearRub	0.8	9.5	8.2	2.9	13.1
1	0	1	7	0	1	117	1	BearRub	-9.8	4.5	8.2	2.9	13.1
1	0	1	7	0	1	118	1	BearRub	-9.8	4.4	8.2	2.9	13.1
1	0	1	7	0	1	119	1	BearRub	-9.8	4.4	8.2	2.9	13.1
1	0	1	7	0	1	120	1	BearRub	-8.3	21.8	8.2	2.9	13.1
1	0	1	7	0	1	122	1	BearRub	22.1	-0.1	8.2	2.9	13.1
1	0	1	7	0	1	123	1	BearRub	21.4	-0.6	8.2	2.9	13.1
1	0	1	7	0	1	124	1	BearRub	11.1	-12.1	8.2	2.9	13.1
1	0	1	7	0	1	125	1	BearRub	10.3	-12.5	8.2	2.9	13.1
1	0	1	7	0	1	126	1	BearRub	22	5.3	8.2	2.9	13.1
1	0	1	7	0	1	127	1	BearRub	5.1	-9.5	8.2	2.9	13.1
1	0	1	7	0	1	128	1	BearRub	12.1	-23	8.2	2.9	13.1
1	0	1	7	0	1	129	1	BearRub	13.8	-15.1	8.2	2.9	13.1
1	0	1	7	0	1	130	1	BearRub	-0.6	1.1	8.2	2.9	13.1
1	0	1	7	0	1	131	1	BearRub	-8.7	-6.7	8.2	2.9	13.1
1	0	1	7	0	1	132	1	BearRub	6.9	10.2	8.2	2.9	13.1
1	0	1	7	0	1	133	1	BearRub	8.2	7.7	8.2	2.9	13.1
1	0	1	7	0	1	134	1	BearRub	6.5	-11.5	8.2	2.9	13.1
1	0	1	7	0	1	135	1	BearRub	6.1	11.1	8.2	2.9	13.1
1	0	1	7	0	1	136	1	BearRub	10.3	-12.4	8.2	2.9	13.1
1	0	1	7	0	1	137	1	BearRub	22.2	0.5	8.2	2.9	13.1
1	0	1	7	0	1	138	1	BearRub	19.2	7.6	8.2	2.9	13.1
1	0	1	7	0	1	139	1	BearRub	6.3	-11.4	8.2	2.9	13.1
1	0	1	7	0	1	140	1	BearRub	11.6	-22.4	8.2	2.9	13.1
1	0	1	7	0	1	141	1	BearRub	1.8	1.6	8.2	2.9	13.1
1	0	1	7	0	1	142	1	BearRub	7.4	-12.9	8.2	2.9	13.1
1	0	1	7	0	1	143	1	BearRub	-11.1	1.2	8.2	2.9	13.1
1	0	1	7	0	1	144	1	BearRub	-13.7	-0.1	8.2	2.9	13.1
1	0	1	7	0	1	145	1	BearRub	-12.1	0.9	8.2	2.9	13.1
1	0	1	7	0	1	146	1	BearRub	-11.1	1.3	8.2	2.9	13.1
1	0	1	7	0	1	147	1	BearRub	-13.7	-0.1	8.2	2.9	13.1
1	0	1	7	0	1	148	1	BearRub	18.1	8.2	8.2	2.9	13.1
1	0	1	7	0	1	149	1	BearRub	1.9	1.6	8.2	2.9	13.1
1	0	1	7	0	1	150	1	BearRub	22.2	0.6	8.2	2.9	13.1
1	0	1	7	0	1	151	1	BearRub	21.7	-0.4	8.2	2.9	13.1
1	0	1	7	0	1	152	1	BearRub	-14.2	-0.8	8.2	2.9	13.1
1	0	1	7	0	1	153	1	BearRub	-14.8	-1.4	8.2	2.9	13.1
1	0	1	7	0	1	154	1	BearRub	-14.7	-1.3	8.2	2.9	13.1
1	0	1	7	0	1	155	1	BearRub	25.9	5.8	8.2	2.9	13.1
1	0	1	7	0	1	156	1	BearRub	20.8	-1.4	8.2	2.9	13.1
1	0	1	7	0	1	157	1	BearRub	22.4	1.5	8.2	2.9	13.1
1	0	1	7	0	1	158	1	BearRub	22.3	2.7	8.2	2.9	13.1
1	0	1	7	0	1	159	1	BearRub	8.9	-13.9	8.2	2.9	13.1
1	0	1	7	0	1	160	1	BearRub	22	0.2	8.2	2.9	13.1
1	0	1	7	0	1	161	1	BearRub	8.4	-13.8	8.2	2.9	13.1
1	0	1	7	0	1	162	1	BearRub	13.6	-23.4	8.2	2.9	13.1
1	0	1	7	0	1	163	1	BearRub	19	7.8	8.2	2.9	13.1
1	0	1	7	0	1	164	1	BearRub	-8.7	-6.8	8.2	2.9	13.1
1	0	1	7	0	1	165	1	BearRub	22.6	1.8	8.2	2.9	13.1
1	0	1	7	0	1	166	1	BearRub	22	-0.2	8.2	2.9	13.1
1	0	1	7	0	1	167	1	BearRub	19.8	-2.3	8.2	2.9	13.1
1	0	1	7	0	1	168	1	BearRub	-8.6	-6.5	8.2	2.9	13.1
1	0	1	7	0	1	169	1	BearRub	7.3	9.8	8.2	2.9	13.1
1	0	1	7	0	1	170	1	BearRub	18.9	-3	8.2	2.9	13.1
1	0	1	7	0	1	171	1	BearRub	19.1	7.7	8.2	2.9	13.1
1	0	1	7	0	1	172	1	BearRub	18.3	-3.9	8.2	2.9	13.1
1	0	1	7	0	1	173	1	BearRub	9.2	3.8	8.2	2.9	13.1
1	0	1	7	0	1	174	1	BearRub	17.6	8.3	8.2	2.9	13.1
1	0	1	7	0	1	175	1	BearRub	7.8	8.9	8.2	2.9	13.1
1	0	1	7	0	1	176	1	BearRub	8.3	7.6	8.2	2.9	13.1
1	0	1	7	0	1	177	1	BearRub	4.4	13.7	8.2	2.9	13.1
1	0	1	7	0	1	178	1	BearRub	6.9	10.2	8.2	2.9	13.1
1	0	1	7	0	1	179	1	BearRub	9.2	-10.1	8.2	2.9	13.1
1	0	1	7	0	1	186	1	BearRub	-2.2	-8.1	8.2	2.9	13.1
1	0	1	7	0	1	187	1	BearRub	-0.9	-12.1	8.2	2.9	13.1
1	0	1	7	0	1	188	1	BearRub	2.1	-16.2	8.2	2.9	13.1
1	0	1	7	0	1	189	1	BearRub	2.8	-17.2	8.2	2.9	13.1
1	0	1	7	0	1	190	1	BearRub	-2	-9.3	8.2	2.9	13.1
1	0	1	7	0	1	191	1	BearRub	0.7	-14.4	8.2	2.9	13.1
1	0	1	7	0	1	192	1	BearRub	4.5	-19.6	8.2	2.9	13.1
1	0	1	7	0	1	193	1	BearRub	4.7	-20.2	8.2	2.9	13.1
1	0	1	7	0	1	194	1	BearRub	-1.5	-11.1	8.2	2.9	13.1
1	0	1	7	0	1	195	1	BearRub	4	-18.6	8.2	2.9	13.1
1	0	1	7	0	1	196	1	BearRub	-1.8	-10.2	8.2	2.9	13.1
1	0	1	7	0	1	197	1	BearRub	5.5	-22.2	8.2	2.9	13.1
1	0	1	7	0	1	198	1	BearRub	1.6	-15.8	8.2	2.9	13.1
1	0	1	7	0	1	199	1	BearRub	5.1	-24.3	8.2	2.9	13.1
1	0	1	7	0	1	203	1	BearRub	-0.4	-13	8.2	2.9	13.1
1	0	1	7	0	1	204	1	BearRub	-0.1	-13.4	8.2	2.9	13.1
1	0	1	7	0	1	611	3	HighwayCrossing	-5.4	-4.6	8.2	2.9	13.1
1	0	1	7	0	1	612	3	HighwayCrossing	15.6	-6.1	8.2	2.9	13.1
1	0	1	7	0	1	613	3	HighwayCrossing	-19.2	5.8	8.2	2.9	13.1
1	0	1	7	0	1	614	3	HighwayCrossing	-12.9	2.2	8.2	2.9	13.1
1	0	1	7	0	1	615	3	HighwayCrossing	12.6	-3.6	8.2	2.9	13.1
1	0	1	7	0	1	616	3	HighwayCrossing	16.8	-7.4	8.2	2.9	13.1
1	0	1	7	0	1	617	3	HighwayCrossing	-1.7	-5.2	8.2	2.9	13.1
1	0	1	7	0	1	618	3	HighwayCrossing	-16	4.1	8.2	2.9	13.1
1	0	1	7	0	1	619	3	HighwayCrossing	-7.7	-1.7	8.2	2.9	13.1
1	0	1	7	0	1	620	3	HighwayCrossing	14.7	-4.8	8.2	2.9	13.1
1	0	1	7	0	1	621	3	HighwayCrossing	9.2	-0.3	8.2	2.9	13.1
1	0	1	7	0	1	622	3	HighwayCrossing	-9.1	-0.1	8.2	2.9	13.1
1	0	1	7	0	1	623	3	HighwayCrossing	-11.5	1.6	8.2	2.9	13.1
1	0	1	7	0	1	624	3	HighwayCrossing	-10.6	1.3	8.2	2.9	13.1
1	0	1	7	0	1	625	3	HighwayCrossing	-10.2	1	8.2	2.9	13.1
1	0	1	7	0	1	626	3	HighwayCrossing	-8	-1.3	8.2	2.9	13.1
1	0	1	7	0	1	627	3	HighwayCrossing	3.4	-2.6	8.2	2.9	13.1
1	0	1	7	0	1	628	3	HighwayCrossing	-6	-3.8	8.2	2.9	13.1
1	0	1	7	0	1	629	3	HighwayCrossing	-4.5	-5.1	8.2	2.9	13.1
1	0	1	7	0	1	630	3	HighwayCrossing	-4.7	-5.1	8.2	2.9	13.1
1	0	1	8	0	1	611	3	HighwayCrossing	-5.4	-4.6	8.2	2.9	13.1
1	0	1	8	0	1	612	3	HighwayCrossing	15.6	-6.1	8.2	2.9	13.1
1	0	1	8	0	1	613	3	HighwayCrossing	-19.2	5.8	8.2	2.9	13.1
1	0	1	8	0	1	614	3	HighwayCrossing	-12.9	2.2	8.2	2.9	13.1
1	0	1	8	0	1	615	3	HighwayCrossing	12.6	-3.6	8.2	2.9	13.1
1	0	1	8	0	1	616	3	HighwayCrossing	16.8	-7.4	8.2	2.9	13.1
1	0	1	8	0	1	617	3	HighwayCrossing	-1.7	-5.2	8.2	2.9	13.1
1	0	1	8	0	1	618	3	HighwayCrossing	-16	4.1	8.2	2.9	13.1
1	0	1	8	0	1	619	3	HighwayCrossing	-7.7	-1.7	8.2	2.9	13.1
1	0	1	8	0	1	620	3	HighwayCrossing	14.7	-4.8	8.2	2.9	13.1
1	0	1	8	0	1	621	3	HighwayCrossing	9.2	-0.3	8.2	2.9	13.1
1	0	1	8	0	1	622	3	HighwayCrossing	-9.1	-0.1	8.2	2.9	13.1
1	0	1	8	0	1	623	3	HighwayCrossing	-11.5	1.6	8.2	2.9	13.1
1	0	1	8	0	1	624	3	HighwayCrossing	-10.6	1.3	8.2	2.9	13.1
1	0	1	8	0	1	625	3	HighwayCrossing	-10.2	1	8.2	2.9	13.1
1	0	1	8	0	1	626	3	HighwayCrossing	-8	-1.3	8.2	2.9	13.1
1	0	1	8	0	1	627	3	HighwayCrossing	3.4	-2.6	8.2	2.9	13.1
1	0	1	8	0	1	628	3	HighwayCrossing	-6	-3.8	8.2	2.9	13.1
1	0	1	8	0	1	629	3	HighwayCrossing	-4.5	-5.1	8.2	2.9	13.1
1	0	1	8	0	1	630	3	HighwayCrossing	-4.7	-5.1	8.2	2.9	13.1
1	0	2	1	0	1	6	1	BearRub	13	6.6	8.2	2.9	13.1
1	0	2	1	0	1	30	1	BearRub	1.7	18.8	8.2	2.9	13.1
1	0	2	1	0	1	32	1	BearRub	25.7	5.6	8.2	2.9	13.1
1	0	2	1	0	1	34	1	BearRub	-0.1	19.5	8.2	2.9	13.1
1	0	2	1	0	1	36	1	BearRub	-1.4	2.4	8.2	2.9	13.1
1	0	2	1	0	1	37	1	BearRub	-16.5	-2.1	8.2	2.9	13.1
1	0	2	1	0	1	39	1	BearRub	2.8	4	8.2	2.9	13.1
1	0	2	1	0	1	40	1	BearRub	-9.5	3.9	8.2	2.9	13.1
1	0	2	1	0	1	41	1	BearRub	1.6	1.4	8.2	2.9	13.1
1	0	2	1	0	1	42	1	BearRub	-1.2	2.1	8.2	2.9	13.1
1	0	2	1	0	1	43	1	BearRub	-8.7	-6.7	8.2	2.9	13.1
1	0	2	1	0	1	44	1	BearRub	-9.7	4.2	8.2	2.9	13.1
1	0	2	1	0	1	45	1	BearRub	-10.9	6.3	8.2	2.9	13.1
1	0	2	1	0	1	46	1	BearRub	-1.5	20.9	8.2	2.9	13.1
1	0	2	1	0	1	47	1	BearRub	-12.1	0.9	8.2	2.9	13.1
1	0	2	1	0	1	48	1	BearRub	1.8	18.7	8.2	2.9	13.1
1	0	2	1	0	1	50	1	BearRub	-9.9	4.6	8.2	2.9	13.1
1	0	2	1	0	1	51	1	BearRub	-2.4	3.6	8.2	2.9	13.1
1	0	2	1	0	1	52	1	BearRub	-17.8	-2.8	8.2	2.9	13.1
1	0	2	1	0	1	53	1	BearRub	-20.7	4.8	8.2	2.9	13.1
1	0	2	1	0	1	59	1	BearRub	-0.3	19.6	8.2	2.9	13.1
1	0	2	1	0	1	60	1	BearRub	2.2	5.5	8.2	2.9	13.1
1	0	2	1	0	1	61	1	BearRub	10.2	-18.8	8.2	2.9	13.1
1	0	2	1	0	1	64	1	BearRub	9	5.8	8.2	2.9	13.1
1	0	2	1	0	1	65	1	BearRub	-9.3	3.6	8.2	2.9	13.1
1	0	2	1	0	1	66	1	BearRub	6.1	11.2	8.2	2.9	13.1
1	0	2	1	0	1	67	1	BearRub	4.1	14	8.2	2.9	13.1
1	0	2	1	0	1	69	1	BearRub	-2.3	3.6	8.2	2.9	13.1
1	0	2	1	0	1	71	1	BearRub	-4.4	9.5	8.2	2.9	13.1
1	0	2	1	0	1	73	1	BearRub	-12.8	10.2	8.2	2.9	13.1
1	0	2	1	0	1	75	1	BearRub	10	7.4	8.2	2.9	13.1
1	0	2	1	0	1	77	1	BearRub	2.5	4.6	8.2	2.9	13.1
1	0	2	1	0	1	79	1	BearRub	-9.2	2.8	8.2	2.9	13.1
1	0	2	1	0	1	82	1	BearRub	2	1.3	8.2	2.9	13.1
1	0	2	1	0	1	84	1	BearRub	-25.2	2.9	8.2	2.9	13.1
1	0	2	1	0	1	86	1	BearRub	-3.5	6.7	8.2	2.9	13.1
1	0	2	1	0	1	87	1	BearRub	4.1	14	8.2	2.9	13.1
1	0	2	1	0	1	88	1	BearRub	-1.7	-10.5	8.2	2.9	13.1
1	0	2	1	0	1	89	1	BearRub	2.9	4	8.2	2.9	13.1
1	0	2	1	0	1	90	1	BearRub	-0.1	19.5	8.2	2.9	13.1
1	0	2	1	0	1	91	1	BearRub	13	-13.7	8.2	2.9	13.1
1	0	2	1	0	1	93	1	BearRub	-9.4	3.8	8.2	2.9	13.1
1	0	2	1	0	1	96	1	BearRub	14	-23.7	8.2	2.9	13.1
1	0	2	1	0	1	100	1	BearRub	-1.7	2.6	8.2	2.9	13.1
1	0	2	1	0	1	102	1	BearRub	-20.7	4.8	8.2	2.9	13.1
1	0	2	1	0	1	104	1	BearRub	5.2	12.6	8.2	2.9	13.1
1	0	2	1	0	1	105	1	BearRub	-1.7	-10.5	8.2	2.9	13.1
1	0	2	1	0	1	106	1	BearRub	-14.7	-1.3	8.2	2.9	13.1
1	0	2	1	0	1	108	1	BearRub	1	1.6	8.2	2.9	13.1
1	0	2	1	0	1	110	1	BearRub	-25.2	3	8.2	2.9	13.1
1	0	2	1	0	1	111	1	BearRub	10.2	7.1	8.2	2.9	13.1
1	0	2	1	0	1	112	1	BearRub	-2.4	3.8	8.2	2.9	13.1
1	0	2	1	0	1	114	1	BearRub	0.7	1.4	8.2	2.9	13.1
1	0	2	1	0	1	117	1	BearRub	-9.8	4.5	8.2	2.9	13.1
1	0	2	1	0	1	118	1	BearRub	-9.8	4.4	8.2	2.9	13.1
1	0	2	1	0	1	119	1	BearRub	-9.8	4.4	8.2	2.9	13.1
1	0	2	1	0	1	122	1	BearRub	22.1	-0.1	8.2	2.9	13.1
1	0	2	1	0	1	123	1	BearRub	21.4	-0.6	8.2	2.9	13.1
1	0	2	1	0	1	124	1	BearRub	11.1	-12.1	8.2	2.9	13.1
1	0	2	1	0	1	125	1	BearRub	10.3	-12.5	8.2	2.9	13.1
1	0	2	1	0	1	126	1	BearRub	22	5.3	8.2	2.9	13.1
1	0	2	1	0	1	127	1	BearRub	5.1	-9.5	8.2	2.9	13.1
1	0	2	1	0	1	128	1	BearRub	12.1	-23	8.2	2.9	13.1
1	0	2	1	0	1	129	1	BearRub	13.8	-15.1	8.2	2.9	13.1
1	0	2	1	0	1	130	1	BearRub	-0.6	1.1	8.2	2.9	13.1
1	0	2	1	0	1	131	1	BearRub	-8.7	-6.7	8.2	2.9	13.1
1	0	2	1	0	1	132	1	BearRub	6.9	10.2	8.2	2.9	13.1
1	0	2	1	0	1	133	1	BearRub	8.2	7.7	8.2	2.9	13.1
1	0	2	1	0	1	134	1	BearRub	6.5	-11.5	8.2	2.9	13.1
1	0	2	1	0	1	135	1	BearRub	6.1	11.1	8.2	2.9	13.1
1	0	2	1	0	1	136	1	BearRub	10.3	-12.4	8.2	2.9	13.1
1	0	2	1	0	1	137	1	BearRub	22.2	0.5	8.2	2.9	13.1
1	0	2	1	0	1	138	1	BearRub	19.2	7.6	8.2	2.9	13.1
1	0	2	1	0	1	139	1	BearRub	6.3	-11.4	8.2	2.9	13.1
1	0	2	1	0	1	140	1	BearRub	11.6	-22.4	8.2	2.9	13.1
1	0	2	1	0	1	141	1	BearRub	1.8	1.6	8.2	2.9	13.1
1	0	2	1	0	1	143	1	BearRub	-11.1	1.2	8.2	2.9	13.1
1	0	2	1	0	1	144	1	BearRub	-13.7	-0.1	8.2	2.9	13.1
1	0	2	1	0	1	145	1	BearRub	-12.1	0.9	8.2	2.9	13.1
1	0	2	1	0	1	146	1	BearRub	-11.1	1.3	8.2	2.9	13.1
1	0	2	1	0	1	147	1	BearRub	-13.7	-0.1	8.2	2.9	13.1
1	0	2	1	0	1	148	1	BearRub	18.1	8.2	8.2	2.9	13.1
1	0	2	1	0	1	149	1	BearRub	1.9	1.6	8.2	2.9	13.1
1	0	2	1	0	1	150	1	BearRub	22.2	0.6	8.2	2.9	13.1
1	0	2	1	0	1	151	1	BearRub	21.7	-0.4	8.2	2.9	13.1
1	0	2	1	0	1	152	1	BearRub	-14.2	-0.8	8.2	2.9	13.1
1	0	2	1	0	1	153	1	BearRub	-14.8	-1.4	8.2	2.9	13.1
1	0	2	1	0	1	154	1	BearRub	-14.7	-1.3	8.2	2.9	13.1
1	0	2	1	0	1	155	1	BearRub	25.9	5.8	8.2	2.9	13.1
1	0	2	1	0	1	156	1	BearRub	20.8	-1.4	8.2	2.9	13.1
1	0	2	1	0	1	157	1	BearRub	22.4	1.5	8.2	2.9	13.1
1	0	2	1	0	1	158	1	BearRub	22.3	2.7	8.2	2.9	13.1
1	0	2	1	0	1	159	1	BearRub	8.9	-13.9	8.2	2.9	13.1
1	0	2	1	0	1	160	1	BearRub	22	0.2	8.2	2.9	13.1
1	0	2	1	0	1	162	1	BearRub	13.6	-23.4	8.2	2.9	13.1
1	0	2	1	0	1	163	1	BearRub	19	7.8	8.2	2.9	13.1
1	0	2	1	0	1	164	1	BearRub	-8.7	-6.8	8.2	2.9	13.1
1	0	2	1	0	1	165	1	BearRub	22.6	1.8	8.2	2.9	13.1
1	0	2	1	0	1	166	1	BearRub	22	-0.2	8.2	2.9	13.1
1	0	2	1	0	1	167	1	BearRub	19.8	-2.3	8.2	2.9	13.1
1	0	2	1	0	1	168	1	BearRub	-8.6	-6.5	8.2	2.9	13.1
1	0	2	1	0	1	169	1	BearRub	7.3	9.8	8.2	2.9	13.1
1	0	2	1	0	1	170	1	BearRub	18.9	-3	8.2	2.9	13.1
1	0	2	1	0	1	171	1	BearRub	19.1	7.7	8.2	2.9	13.1
1	0	2	1	0	1	172	1	BearRub	18.3	-3.9	8.2	2.9	13.1
1	0	2	1	0	1	173	1	BearRub	9.2	3.8	8.2	2.9	13.1
1	0	2	1	0	1	174	1	BearRub	17.6	8.3	8.2	2.9	13.1
1	0	2	1	0	1	175	1	BearRub	7.8	8.9	8.2	2.9	13.1
1	0	2	1	0	1	176	1	BearRub	8.3	7.6	8.2	2.9	13.1
1	0	2	1	0	1	177	1	BearRub	4.4	13.7	8.2	2.9	13.1
1	0	2	1	0	1	178	1	BearRub	6.9	10.2	8.2	2.9	13.1
1	0	2	1	0	1	179	1	BearRub	9.2	-10.1	8.2	2.9	13.1
1	0	2	1	0	1	186	1	BearRub	-2.2	-8.1	8.2	2.9	13.1
1	0	2	1	0	1	187	1	BearRub	-0.9	-12.1	8.2	2.9	13.1
1	0	2	1	0	1	190	1	BearRub	-2	-9.3	8.2	2.9	13.1
1	0	2	1	0	1	194	1	BearRub	-1.5	-11.1	8.2	2.9	13.1
1	0	2	1	0	1	196	1	BearRub	-1.8	-10.2	8.2	2.9	13.1
1	0	2	1	0	1	203	1	BearRub	-0.4	-13	8.2	2.9	13.1
1	0	2	1	0	1	210	1	BearRub	-2.4	22.1	8.2	2.9	13.1
1	0	2	1	0	1	212	1	BearRub	2.9	16	8.2	2.9	13.1
1	0	2	1	0	1	213	1	BearRub	9.6	-17.6	8.2	2.9	13.1
1	0	2	1	0	1	611	3	HighwayCrossing	-5.4	-4.6	8.2	2.9	13.1
1	0	2	1	0	1	612	3	HighwayCrossing	15.6	-6.1	8.2	2.9	13.1
1	0	2	1	0	1	613	3	HighwayCrossing	-19.2	5.8	8.2	2.9	13.1
1	0	2	1	0	1	614	3	HighwayCrossing	-12.9	2.2	8.2	2.9	13.1
1	0	2	1	0	1	615	3	HighwayCrossing	12.6	-3.6	8.2	2.9	13.1
1	0	2	1	0	1	616	3	HighwayCrossing	16.8	-7.4	8.2	2.9	13.1
1	0	2	1	0	1	617	3	HighwayCrossing	-1.7	-5.2	8.2	2.9	13.1
1	0	2	1	0	1	618	3	HighwayCrossing	-16	4.1	8.2	2.9	13.1
1	0	2	1	0	1	619	3	HighwayCrossing	-7.7	-1.7	8.2	2.9	13.1
1	0	2	1	0	1	620	3	HighwayCrossing	14.7	-4.8	8.2	2.9	13.1
1	0	2	1	0	1	621	3	HighwayCrossing	9.2	-0.3	8.2	2.9	13.1
1	0	2	1	0	1	622	3	HighwayCrossing	-9.1	-0.1	8.2	2.9	13.1
1	0	2	1	0	1	623	3	HighwayCrossing	-11.5	1.6	8.2	2.9	13.1
1	0	2	1	0	1	624	3	HighwayCrossing	-10.6	1.3	8.2	2.9	13.1
1	0	2	1	0	1	625	3	HighwayCrossing	-10.2	1	8.2	2.9	13.1
1	0	2	1	0	1	626	3	HighwayCrossing	-8	-1.3	8.2	2.9	13.1
1	0	2	1	0	1	627	3	HighwayCrossing	3.4	-2.6	8.2	2.9	13.1
1	0	2	1	0	1	628	3	HighwayCrossing	-6	-3.8	8.2	2.9	13.1
1	0	2	1	0	1	629	3	HighwayCrossing	-4.5	-5.1	8.2	2.9	13.1
1	0	2	1	0	1	630	3	HighwayCrossing	-4.7	-5.1	8.2	2.9	13.1
1	0	2	2	0	1	6	1	BearRub	13	6.6	8.2	2.9	13.1
1	0	2	2	0	1	30	1	BearRub	1.7	18.8	8.2	2.9	13.1
1	0	2	2	0	1	31	1	BearRub	8.5	-13.9	8.2	2.9	13.1
1	0	2	2	0	1	32	1	BearRub	25.7	5.6	8.2	2.9	13.1
1	0	2	2	0	1	34	1	BearRub	-0.1	19.5	8.2	2.9	13.1
1	0	2	2	0	1	35	1	BearRub	-11.8	20.7	8.2	2.9	13.1
1	0	2	2	0	1	36	1	BearRub	-1.4	2.4	8.2	2.9	13.1
1	0	2	2	0	1	37	1	BearRub	-16.5	-2.1	8.2	2.9	13.1
1	0	2	2	0	1	39	1	BearRub	2.8	4	8.2	2.9	13.1
1	0	2	2	0	1	40	1	BearRub	-9.5	3.9	8.2	2.9	13.1
1	0	2	2	0	1	41	1	BearRub	1.6	1.4	8.2	2.9	13.1
1	0	2	2	0	1	42	1	BearRub	-1.2	2.1	8.2	2.9	13.1
1	0	2	2	0	1	43	1	BearRub	-8.7	-6.7	8.2	2.9	13.1
1	0	2	2	0	1	44	1	BearRub	-9.7	4.2	8.2	2.9	13.1
1	0	2	2	0	1	45	1	BearRub	-10.9	6.3	8.2	2.9	13.1
1	0	2	2	0	1	46	1	BearRub	-1.5	20.9	8.2	2.9	13.1
1	0	2	2	0	1	47	1	BearRub	-12.1	0.9	8.2	2.9	13.1
1	0	2	2	0	1	48	1	BearRub	1.8	18.7	8.2	2.9	13.1
1	0	2	2	0	1	50	1	BearRub	-9.9	4.6	8.2	2.9	13.1
1	0	2	2	0	1	51	1	BearRub	-2.4	3.6	8.2	2.9	13.1
1	0	2	2	0	1	52	1	BearRub	-17.8	-2.8	8.2	2.9	13.1
1	0	2	2	0	1	53	1	BearRub	-20.7	4.8	8.2	2.9	13.1
1	0	2	2	0	1	54	1	BearRub	-14.1	11.8	8.2	2.9	13.1
1	0	2	2	0	1	55	1	BearRub	0.8	14.6	8.2	2.9	13.1
1	0	2	2	0	1	56	1	BearRub	-4	23.3	8.2	2.9	13.1
1	0	2	2	0	1	57	1	BearRub	-12.5	20.1	8.2	2.9	13.1
1	0	2	2	0	1	59	1	BearRub	-0.3	19.6	8.2	2.9	13.1
1	0	2	2	0	1	60	1	BearRub	2.2	5.5	8.2	2.9	13.1
1	0	2	2	0	1	61	1	BearRub	10.2	-18.8	8.2	2.9	13.1
1	0	2	2	0	1	62	1	BearRub	-6.5	23.8	8.2	2.9	13.1
1	0	2	2	0	1	64	1	BearRub	9	5.8	8.2	2.9	13.1
1	0	2	2	0	1	65	1	BearRub	-9.3	3.6	8.2	2.9	13.1
1	0	2	2	0	1	66	1	BearRub	6.1	11.2	8.2	2.9	13.1
1	0	2	2	0	1	67	1	BearRub	4.1	14	8.2	2.9	13.1
1	0	2	2	0	1	68	1	BearRub	2.8	15.1	8.2	2.9	13.1
1	0	2	2	0	1	69	1	BearRub	-2.3	3.6	8.2	2.9	13.1
1	0	2	2	0	1	71	1	BearRub	-4.4	9.5	8.2	2.9	13.1
1	0	2	2	0	1	73	1	BearRub	-12.8	10.2	8.2	2.9	13.1
1	0	2	2	0	1	74	1	BearRub	-9.9	21.8	8.2	2.9	13.1
1	0	2	2	0	1	75	1	BearRub	10	7.4	8.2	2.9	13.1
1	0	2	2	0	1	76	1	BearRub	0.8	9.2	8.2	2.9	13.1
1	0	2	2	0	1	77	1	BearRub	2.5	4.6	8.2	2.9	13.1
1	0	2	2	0	1	79	1	BearRub	-9.2	2.8	8.2	2.9	13.1
1	0	2	2	0	1	80	1	BearRub	-24.8	1.9	8.2	2.9	13.1
1	0	2	2	0	1	82	1	BearRub	2	1.3	8.2	2.9	13.1
1	0	2	2	0	1	84	1	BearRub	-25.2	2.9	8.2	2.9	13.1
1	0	2	2	0	1	86	1	BearRub	-3.5	6.7	8.2	2.9	13.1
1	0	2	2	0	1	87	1	BearRub	4.1	14	8.2	2.9	13.1
1	0	2	2	0	1	88	1	BearRub	-1.7	-10.5	8.2	2.9	13.1
1	0	2	2	0	1	89	1	BearRub	2.9	4	8.2	2.9	13.1
1	0	2	2	0	1	90	1	BearRub	-0.1	19.5	8.2	2.9	13.1
1	0	2	2	0	1	91	1	BearRub	13	-13.7	8.2	2.9	13.1
1	0	2	2	0	1	92	1	BearRub	7.1	-12.4	8.2	2.9	13.1
1	0	2	2	0	1	93	1	BearRub	-9.4	3.8	8.2	2.9	13.1
1	0	2	2	0	1	95	1	BearRub	-16.2	19.5	8.2	2.9	13.1
1	0	2	2	0	1	96	1	BearRub	14	-23.7	8.2	2.9	13.1
1	0	2	2	0	1	99	1	BearRub	-8.3	21.8	8.2	2.9	13.1
1	0	2	2	0	1	100	1	BearRub	-1.7	2.6	8.2	2.9	13.1
1	0	2	2	0	1	101	1	BearRub	0.8	10.3	8.2	2.9	13.1
1	0	2	2	0	1	102	1	BearRub	-20.7	4.8	8.2	2.9	13.1
1	0	2	2	0	1	104	1	BearRub	5.2	12.6	8.2	2.9	13.1
1	0	2	2	0	1	105	1	BearRub	-1.7	-10.5	8.2	2.9	13.1
1	0	2	2	0	1	106	1	BearRub	-14.7	-1.3	8.2	2.9	13.1
1	0	2	2	0	1	107	1	BearRub	-14.8	19.8	8.2	2.9	13.1
1	0	2	2	0	1	108	1	BearRub	1	1.6	8.2	2.9	13.1
1	0	2	2	0	1	109	1	BearRub	-3.3	22.8	8.2	2.9	13.1
1	0	2	2	0	1	110	1	BearRub	-25.2	3	8.2	2.9	13.1
1	0	2	2	0	1	111	1	BearRub	10.2	7.1	8.2	2.9	13.1
1	0	2	2	0	1	112	1	BearRub	-2.4	3.8	8.2	2.9	13.1
1	0	2	2	0	1	113	1	BearRub	-8.3	21.8	8.2	2.9	13.1
1	0	2	2	0	1	114	1	BearRub	0.7	1.4	8.2	2.9	13.1
1	0	2	2	0	1	115	1	BearRub	-9.9	21.8	8.2	2.9	13.1
1	0	2	2	0	1	116	1	BearRub	0.8	9.5	8.2	2.9	13.1
1	0	2	2	0	1	117	1	BearRub	-9.8	4.5	8.2	2.9	13.1
1	0	2	2	0	1	118	1	BearRub	-9.8	4.4	8.2	2.9	13.1
1	0	2	2	0	1	119	1	BearRub	-9.8	4.4	8.2	2.9	13.1
1	0	2	2	0	1	120	1	BearRub	-8.3	21.8	8.2	2.9	13.1
1	0	2	2	0	1	122	1	BearRub	22.1	-0.1	8.2	2.9	13.1
1	0	2	2	0	1	123	1	BearRub	21.4	-0.6	8.2	2.9	13.1
1	0	2	2	0	1	124	1	BearRub	11.1	-12.1	8.2	2.9	13.1
1	0	2	2	0	1	125	1	BearRub	10.3	-12.5	8.2	2.9	13.1
1	0	2	2	0	1	126	1	BearRub	22	5.3	8.2	2.9	13.1
1	0	2	2	0	1	127	1	BearRub	5.1	-9.5	8.2	2.9	13.1
1	0	2	2	0	1	128	1	BearRub	12.1	-23	8.2	2.9	13.1
1	0	2	2	0	1	129	1	BearRub	13.8	-15.1	8.2	2.9	13.1
1	0	2	2	0	1	130	1	BearRub	-0.6	1.1	8.2	2.9	13.1
1	0	2	2	0	1	131	1	BearRub	-8.7	-6.7	8.2	2.9	13.1
1	0	2	2	0	1	132	1	BearRub	6.9	10.2	8.2	2.9	13.1
1	0	2	2	0	1	133	1	BearRub	8.2	7.7	8.2	2.9	13.1
1	0	2	2	0	1	134	1	BearRub	6.5	-11.5	8.2	2.9	13.1
1	0	2	2	0	1	135	1	BearRub	6.1	11.1	8.2	2.9	13.1
1	0	2	2	0	1	136	1	BearRub	10.3	-12.4	8.2	2.9	13.1
1	0	2	2	0	1	137	1	BearRub	22.2	0.5	8.2	2.9	13.1
1	0	2	2	0	1	138	1	BearRub	19.2	7.6	8.2	2.9	13.1
1	0	2	2	0	1	139	1	BearRub	6.3	-11.4	8.2	2.9	13.1
1	0	2	2	0	1	140	1	BearRub	11.6	-22.4	8.2	2.9	13.1
1	0	2	2	0	1	141	1	BearRub	1.8	1.6	8.2	2.9	13.1
1	0	2	2	0	1	142	1	BearRub	7.4	-12.9	8.2	2.9	13.1
1	0	2	2	0	1	143	1	BearRub	-11.1	1.2	8.2	2.9	13.1
1	0	2	2	0	1	144	1	BearRub	-13.7	-0.1	8.2	2.9	13.1
1	0	2	2	0	1	145	1	BearRub	-12.1	0.9	8.2	2.9	13.1
1	0	2	2	0	1	146	1	BearRub	-11.1	1.3	8.2	2.9	13.1
1	0	2	2	0	1	147	1	BearRub	-13.7	-0.1	8.2	2.9	13.1
1	0	2	2	0	1	148	1	BearRub	18.1	8.2	8.2	2.9	13.1
1	0	2	2	0	1	149	1	BearRub	1.9	1.6	8.2	2.9	13.1
1	0	2	2	0	1	150	1	BearRub	22.2	0.6	8.2	2.9	13.1
1	0	2	2	0	1	151	1	BearRub	21.7	-0.4	8.2	2.9	13.1
1	0	2	2	0	1	152	1	BearRub	-14.2	-0.8	8.2	2.9	13.1
1	0	2	2	0	1	153	1	BearRub	-14.8	-1.4	8.2	2.9	13.1
1	0	2	2	0	1	154	1	BearRub	-14.7	-1.3	8.2	2.9	13.1
1	0	2	2	0	1	155	1	BearRub	25.9	5.8	8.2	2.9	13.1
1	0	2	2	0	1	156	1	BearRub	20.8	-1.4	8.2	2.9	13.1
1	0	2	2	0	1	157	1	BearRub	22.4	1.5	8.2	2.9	13.1
1	0	2	2	0	1	158	1	BearRub	22.3	2.7	8.2	2.9	13.1
1	0	2	2	0	1	159	1	BearRub	8.9	-13.9	8.2	2.9	13.1
1	0	2	2	0	1	160	1	BearRub	22	0.2	8.2	2.9	13.1
1	0	2	2	0	1	161	1	BearRub	8.4	-13.8	8.2	2.9	13.1
1	0	2	2	0	1	162	1	BearRub	13.6	-23.4	8.2	2.9	13.1
1	0	2	2	0	1	163	1	BearRub	19	7.8	8.2	2.9	13.1
1	0	2	2	0	1	164	1	BearRub	-8.7	-6.8	8.2	2.9	13.1
1	0	2	2	0	1	165	1	BearRub	22.6	1.8	8.2	2.9	13.1
1	0	2	2	0	1	166	1	BearRub	22	-0.2	8.2	2.9	13.1
1	0	2	2	0	1	167	1	BearRub	19.8	-2.3	8.2	2.9	13.1
1	0	2	2	0	1	168	1	BearRub	-8.6	-6.5	8.2	2.9	13.1
1	0	2	2	0	1	169	1	BearRub	7.3	9.8	8.2	2.9	13.1
1	0	2	2	0	1	170	1	BearRub	18.9	-3	8.2	2.9	13.1
1	0	2	2	0	1	171	1	BearRub	19.1	7.7	8.2	2.9	13.1
1	0	2	2	0	1	172	1	BearRub	18.3	-3.9	8.2	2.9	13.1
1	0	2	2	0	1	173	1	BearRub	9.2	3.8	8.2	2.9	13.1
1	0	2	2	0	1	174	1	BearRub	17.6	8.3	8.2	2.9	13.1
1	0	2	2	0	1	175	1	BearRub	7.8	8.9	8.2	2.9	13.1
1	0	2	2	0	1	176	1	BearRub	8.3	7.6	8.2	2.9	13.1
1	0	2	2	0	1	177	1	BearRub	4.4	13.7	8.2	2.9	13.1
1	0	2	2	0	1	178	1	BearRub	6.9	10.2	8.2	2.9	13.1
1	0	2	2	0	1	179	1	BearRub	9.2	-10.1	8.2	2.9	13.1
1	0	2	2	0	1	182	1	BearRub	22.2	0.5	8.2	2.9	13.1
1	0	2	2	0	1	186	1	BearRub	-2.2	-8.1	8.2	2.9	13.1
1	0	2	2	0	1	187	1	BearRub	-0.9	-12.1	8.2	2.9	13.1
1	0	2	2	0	1	188	1	BearRub	2.1	-16.2	8.2	2.9	13.1
1	0	2	2	0	1	189	1	BearRub	2.8	-17.2	8.2	2.9	13.1
1	0	2	2	0	1	190	1	BearRub	-2	-9.3	8.2	2.9	13.1
1	0	2	2	0	1	191	1	BearRub	0.7	-14.4	8.2	2.9	13.1
1	0	2	2	0	1	192	1	BearRub	4.5	-19.6	8.2	2.9	13.1
1	0	2	2	0	1	193	1	BearRub	4.7	-20.2	8.2	2.9	13.1
1	0	2	2	0	1	194	1	BearRub	-1.5	-11.1	8.2	2.9	13.1
1	0	2	2	0	1	195	1	BearRub	4	-18.6	8.2	2.9	13.1
1	0	2	2	0	1	196	1	BearRub	-1.8	-10.2	8.2	2.9	13.1
1	0	2	2	0	1	198	1	BearRub	1.6	-15.8	8.2	2.9	13.1
1	0	2	2	0	1	203	1	BearRub	-0.4	-13	8.2	2.9	13.1
1	0	2	2	0	1	204	1	BearRub	-0.1	-13.4	8.2	2.9	13.1
1	0	2	2	0	1	210	1	BearRub	-2.4	22.1	8.2	2.9	13.1
1	0	2	2	0	1	211	1	BearRub	-2	-7.1	8.2	2.9	13.1
1	0	2	2	0	1	212	1	BearRub	2.9	16	8.2	2.9	13.1
1	0	2	2	0	1	213	1	BearRub	9.6	-17.6	8.2	2.9	13.1
1	0	2	2	0	1	220	1	BearRub	19.8	-2.3	8.2	2.9	13.1
1	0	2	2	0	1	221	1	BearRub	19.2	-2.8	8.2	2.9	13.1
1	0	2	2	0	1	222	1	BearRub	20.9	-1.3	8.2	2.9	13.1
1	0	2	2	0	1	223	1	BearRub	20.1	-2	8.2	2.9	13.1
1	0	2	2	0	1	224	1	BearRub	20.9	-1.3	8.2	2.9	13.1
1	0	2	2	0	1	225	1	BearRub	21.1	-1.1	8.2	2.9	13.1
1	0	2	2	0	1	611	3	HighwayCrossing	-5.4	-4.6	8.2	2.9	13.1
1	0	2	2	0	1	612	3	HighwayCrossing	15.6	-6.1	8.2	2.9	13.1
1	0	2	2	0	1	613	3	HighwayCrossing	-19.2	5.8	8.2	2.9	13.1
1	0	2	2	0	1	614	3	HighwayCrossing	-12.9	2.2	8.2	2.9	13.1
1	0	2	2	0	1	615	3	HighwayCrossing	12.6	-3.6	8.2	2.9	13.1
1	0	2	2	0	1	616	3	HighwayCrossing	16.8	-7.4	8.2	2.9	13.1
1	0	2	2	0	1	617	3	HighwayCrossing	-1.7	-5.2	8.2	2.9	13.1
1	0	2	2	0	1	618	3	HighwayCrossing	-16	4.1	8.2	2.9	13.1
1	0	2	2	0	1	619	3	HighwayCrossing	-7.7	-1.7	8.2	2.9	13.1
1	0	2	2	0	1	620	3	HighwayCrossing	14.7	-4.8	8.2	2.9	13.1
1	0	2	2	0	1	621	3	HighwayCrossing	9.2	-0.3	8.2	2.9	13.1
1	0	2	2	0	1	622	3	HighwayCrossing	-9.1	-0.1	8.2	2.9	13.1
1	0	2	2	0	1	623	3	HighwayCrossing	-11.5	1.6	8.2	2.9	13.1
1	0	2	2	0	1	624	3	HighwayCrossing	-10.6	1.3	8.2	2.9	13.1
1	0	2	2	0	1	625	3	HighwayCrossing	-10.2	1	8.2	2.9	13.1
1	0	2	2	0	1	626	3	HighwayCrossing	-8	-1.3	8.2	2.9	13.1
1	0	2	2	0	1	627	3	HighwayCrossing	3.4	-2.6	8.2	2.9	13.1
1	0	2	2	0	1	628	3	HighwayCrossing	-6	-3.8	8.2	2.9	13.1
1	0	2	2	0	1	629	3	HighwayCrossing	-4.5	-5.1	8.2	2.9	13.1
1	0	2	2	0	1	630	3	HighwayCrossing	-4.7	-5.1	8.2	2.9	13.1
1	0	2	3	0	1	6	1	BearRub	13	6.6	8.2	2.9	13.1
1	0	2	3	0	1	9	1	BearRub	14.4	10.1	8.2	2.9	13.1
1	0	2	3	0	1	10	1	BearRub	15.2	8.3	8.2	2.9	13.1
1	0	2	3	0	1	11	1	BearRub	14.5	9.8	8.2	2.9	13.1
1	0	2	3	0	1	30	1	BearRub	1.7	18.8	8.2	2.9	13.1
1	0	2	3	0	1	31	1	BearRub	8.5	-13.9	8.2	2.9	13.1
1	0	2	3	0	1	32	1	BearRub	25.7	5.6	8.2	2.9	13.1
1	0	2	3	0	1	33	1	BearRub	-14.6	12.4	8.2	2.9	13.1
1	0	2	3	0	1	34	1	BearRub	-0.1	19.5	8.2	2.9	13.1
1	0	2	3	0	1	35	1	BearRub	-11.8	20.7	8.2	2.9	13.1
1	0	2	3	0	1	36	1	BearRub	-1.4	2.4	8.2	2.9	13.1
1	0	2	3	0	1	37	1	BearRub	-16.5	-2.1	8.2	2.9	13.1
1	0	2	3	0	1	39	1	BearRub	2.8	4	8.2	2.9	13.1
1	0	2	3	0	1	40	1	BearRub	-9.5	3.9	8.2	2.9	13.1
1	0	2	3	0	1	41	1	BearRub	1.6	1.4	8.2	2.9	13.1
1	0	2	3	0	1	42	1	BearRub	-1.2	2.1	8.2	2.9	13.1
1	0	2	3	0	1	43	1	BearRub	-8.7	-6.7	8.2	2.9	13.1
1	0	2	3	0	1	44	1	BearRub	-9.7	4.2	8.2	2.9	13.1
1	0	2	3	0	1	45	1	BearRub	-10.9	6.3	8.2	2.9	13.1
1	0	2	3	0	1	46	1	BearRub	-1.5	20.9	8.2	2.9	13.1
1	0	2	3	0	1	47	1	BearRub	-12.1	0.9	8.2	2.9	13.1
1	0	2	3	0	1	48	1	BearRub	1.8	18.7	8.2	2.9	13.1
1	0	2	3	0	1	49	1	BearRub	-17.9	-7.5	8.2	2.9	13.1
1	0	2	3	0	1	50	1	BearRub	-9.9	4.6	8.2	2.9	13.1
1	0	2	3	0	1	51	1	BearRub	-2.4	3.6	8.2	2.9	13.1
1	0	2	3	0	1	52	1	BearRub	-17.8	-2.8	8.2	2.9	13.1
1	0	2	3	0	1	53	1	BearRub	-20.7	4.8	8.2	2.9	13.1
1	0	2	3	0	1	54	1	BearRub	-14.1	11.8	8.2	2.9	13.1
1	0	2	3	0	1	55	1	BearRub	0.8	14.6	8.2	2.9	13.1
1	0	2	3	0	1	57	1	BearRub	-12.5	20.1	8.2	2.9	13.1
1	0	2	3	0	1	58	1	BearRub	-15.4	13.3	8.2	2.9	13.1
1	0	2	3	0	1	59	1	BearRub	-0.3	19.6	8.2	2.9	13.1
1	0	2	3	0	1	60	1	BearRub	2.2	5.5	8.2	2.9	13.1
1	0	2	3	0	1	61	1	BearRub	10.2	-18.8	8.2	2.9	13.1
1	0	2	3	0	1	62	1	BearRub	-6.5	23.8	8.2	2.9	13.1
1	0	2	3	0	1	63	1	BearRub	-8.2	21.1	8.2	2.9	13.1
1	0	2	3	0	1	64	1	BearRub	9	5.8	8.2	2.9	13.1
1	0	2	3	0	1	65	1	BearRub	-9.3	3.6	8.2	2.9	13.1
1	0	2	3	0	1	66	1	BearRub	6.1	11.2	8.2	2.9	13.1
1	0	2	3	0	1	67	1	BearRub	4.1	14	8.2	2.9	13.1
1	0	2	3	1	1	68	1	BearRub	2.8	15.1	8.2	2.9	13.1
1	0	2	3	0	1	69	1	BearRub	-2.3	3.6	8.2	2.9	13.1
1	0	2	3	0	1	71	1	BearRub	-4.4	9.5	8.2	2.9	13.1
1	0	2	3	0	1	73	1	BearRub	-12.8	10.2	8.2	2.9	13.1
1	0	2	3	0	1	74	1	BearRub	-9.9	21.8	8.2	2.9	13.1
1	0	2	3	0	1	75	1	BearRub	10	7.4	8.2	2.9	13.1
1	0	2	3	0	1	76	1	BearRub	0.8	9.2	8.2	2.9	13.1
1	0	2	3	0	1	77	1	BearRub	2.5	4.6	8.2	2.9	13.1
1	0	2	3	0	1	79	1	BearRub	-9.2	2.8	8.2	2.9	13.1
1	0	2	3	0	1	80	1	BearRub	-24.8	1.9	8.2	2.9	13.1
1	0	2	3	0	1	81	1	BearRub	-17.7	-8.1	8.2	2.9	13.1
1	0	2	3	0	1	82	1	BearRub	2	1.3	8.2	2.9	13.1
1	0	2	3	0	1	84	1	BearRub	-25.2	2.9	8.2	2.9	13.1
1	0	2	3	0	1	86	1	BearRub	-3.5	6.7	8.2	2.9	13.1
1	0	2	3	0	1	87	1	BearRub	4.1	14	8.2	2.9	13.1
1	0	2	3	0	1	88	1	BearRub	-1.7	-10.5	8.2	2.9	13.1
1	0	2	3	0	1	89	1	BearRub	2.9	4	8.2	2.9	13.1
1	0	2	3	0	1	90	1	BearRub	-0.1	19.5	8.2	2.9	13.1
1	0	2	3	0	1	91	1	BearRub	13	-13.7	8.2	2.9	13.1
1	0	2	3	0	1	92	1	BearRub	7.1	-12.4	8.2	2.9	13.1
1	0	2	3	0	1	93	1	BearRub	-9.4	3.8	8.2	2.9	13.1
1	0	2	3	0	1	94	1	BearRub	-19.8	-4.1	8.2	2.9	13.1
1	0	2	3	0	1	95	1	BearRub	-16.2	19.5	8.2	2.9	13.1
1	0	2	3	0	1	96	1	BearRub	14	-23.7	8.2	2.9	13.1
1	0	2	3	0	1	97	1	BearRub	-16.5	20	8.2	2.9	13.1
1	0	2	3	0	1	98	1	BearRub	-7.5	19.2	8.2	2.9	13.1
1	0	2	3	0	1	99	1	BearRub	-8.3	21.8	8.2	2.9	13.1
1	0	2	3	0	1	100	1	BearRub	-1.7	2.6	8.2	2.9	13.1
1	0	2	3	0	1	101	1	BearRub	0.8	10.3	8.2	2.9	13.1
1	0	2	3	0	1	102	1	BearRub	-20.7	4.8	8.2	2.9	13.1
1	0	2	3	0	1	103	1	BearRub	-10.8	-11.4	8.2	2.9	13.1
1	0	2	3	0	1	104	1	BearRub	5.2	12.6	8.2	2.9	13.1
1	0	2	3	0	1	105	1	BearRub	-1.7	-10.5	8.2	2.9	13.1
1	0	2	3	0	1	106	1	BearRub	-14.7	-1.3	8.2	2.9	13.1
1	0	2	3	0	1	107	1	BearRub	-14.8	19.8	8.2	2.9	13.1
1	0	2	3	0	1	108	1	BearRub	1	1.6	8.2	2.9	13.1
1	0	2	3	0	1	111	1	BearRub	10.2	7.1	8.2	2.9	13.1
1	0	2	3	0	1	112	1	BearRub	-2.4	3.8	8.2	2.9	13.1
1	0	2	3	0	1	113	1	BearRub	-8.3	21.8	8.2	2.9	13.1
1	0	2	3	0	1	114	1	BearRub	0.7	1.4	8.2	2.9	13.1
1	0	2	3	0	1	115	1	BearRub	-9.9	21.8	8.2	2.9	13.1
1	0	2	3	0	1	116	1	BearRub	0.8	9.5	8.2	2.9	13.1
1	0	2	3	0	1	117	1	BearRub	-9.8	4.5	8.2	2.9	13.1
1	0	2	3	0	1	118	1	BearRub	-9.8	4.4	8.2	2.9	13.1
1	0	2	3	0	1	119	1	BearRub	-9.8	4.4	8.2	2.9	13.1
1	0	2	3	0	1	120	1	BearRub	-8.3	21.8	8.2	2.9	13.1
1	0	2	3	0	1	122	1	BearRub	22.1	-0.1	8.2	2.9	13.1
1	0	2	3	0	1	123	1	BearRub	21.4	-0.6	8.2	2.9	13.1
1	0	2	3	0	1	124	1	BearRub	11.1	-12.1	8.2	2.9	13.1
1	0	2	3	0	1	125	1	BearRub	10.3	-12.5	8.2	2.9	13.1
1	0	2	3	0	1	126	1	BearRub	22	5.3	8.2	2.9	13.1
1	0	2	3	0	1	127	1	BearRub	5.1	-9.5	8.2	2.9	13.1
1	0	2	3	0	1	128	1	BearRub	12.1	-23	8.2	2.9	13.1
1	0	2	3	0	1	129	1	BearRub	13.8	-15.1	8.2	2.9	13.1
1	0	2	3	0	1	131	1	BearRub	-8.7	-6.7	8.2	2.9	13.1
1	0	2	3	0	1	132	1	BearRub	6.9	10.2	8.2	2.9	13.1
1	0	2	3	0	1	133	1	BearRub	8.2	7.7	8.2	2.9	13.1
1	0	2	3	0	1	134	1	BearRub	6.5	-11.5	8.2	2.9	13.1
1	0	2	3	0	1	135	1	BearRub	6.1	11.1	8.2	2.9	13.1
1	0	2	3	0	1	136	1	BearRub	10.3	-12.4	8.2	2.9	13.1
1	0	2	3	0	1	137	1	BearRub	22.2	0.5	8.2	2.9	13.1
1	0	2	3	0	1	138	1	BearRub	19.2	7.6	8.2	2.9	13.1
1	0	2	3	0	1	139	1	BearRub	6.3	-11.4	8.2	2.9	13.1
1	0	2	3	0	1	140	1	BearRub	11.6	-22.4	8.2	2.9	13.1
1	0	2	3	0	1	141	1	BearRub	1.8	1.6	8.2	2.9	13.1
1	0	2	3	0	1	142	1	BearRub	7.4	-12.9	8.2	2.9	13.1
1	0	2	3	0	1	143	1	BearRub	-11.1	1.2	8.2	2.9	13.1
1	0	2	3	0	1	144	1	BearRub	-13.7	-0.1	8.2	2.9	13.1
1	0	2	3	0	1	145	1	BearRub	-12.1	0.9	8.2	2.9	13.1
1	0	2	3	0	1	146	1	BearRub	-11.1	1.3	8.2	2.9	13.1
1	0	2	3	0	1	147	1	BearRub	-13.7	-0.1	8.2	2.9	13.1
1	0	2	3	0	1	148	1	BearRub	18.1	8.2	8.2	2.9	13.1
1	0	2	3	0	1	149	1	BearRub	1.9	1.6	8.2	2.9	13.1
1	0	2	3	0	1	150	1	BearRub	22.2	0.6	8.2	2.9	13.1
1	0	2	3	0	1	151	1	BearRub	21.7	-0.4	8.2	2.9	13.1
1	0	2	3	0	1	152	1	BearRub	-14.2	-0.8	8.2	2.9	13.1
1	0	2	3	0	1	153	1	BearRub	-14.8	-1.4	8.2	2.9	13.1
1	0	2	3	0	1	154	1	BearRub	-14.7	-1.3	8.2	2.9	13.1
1	0	2	3	0	1	155	1	BearRub	25.9	5.8	8.2	2.9	13.1
1	0	2	3	0	1	156	1	BearRub	20.8	-1.4	8.2	2.9	13.1
1	0	2	3	0	1	157	1	BearRub	22.4	1.5	8.2	2.9	13.1
1	0	2	3	0	1	158	1	BearRub	22.3	2.7	8.2	2.9	13.1
1	0	2	3	0	1	159	1	BearRub	8.9	-13.9	8.2	2.9	13.1
1	0	2	3	0	1	160	1	BearRub	22	0.2	8.2	2.9	13.1
1	0	2	3	0	1	161	1	BearRub	8.4	-13.8	8.2	2.9	13.1
1	0	2	3	0	1	162	1	BearRub	13.6	-23.4	8.2	2.9	13.1
1	0	2	3	0	1	163	1	BearRub	19	7.8	8.2	2.9	13.1
1	0	2	3	0	1	164	1	BearRub	-8.7	-6.8	8.2	2.9	13.1
1	0	2	3	0	1	165	1	BearRub	22.6	1.8	8.2	2.9	13.1
1	0	2	3	0	1	166	1	BearRub	22	-0.2	8.2	2.9	13.1
1	0	2	3	0	1	167	1	BearRub	19.8	-2.3	8.2	2.9	13.1
1	0	2	3	0	1	168	1	BearRub	-8.6	-6.5	8.2	2.9	13.1
1	0	2	3	1	1	169	1	BearRub	7.3	9.8	8.2	2.9	13.1
1	0	2	3	0	1	170	1	BearRub	18.9	-3	8.2	2.9	13.1
1	0	2	3	0	1	171	1	BearRub	19.1	7.7	8.2	2.9	13.1
1	0	2	3	0	1	172	1	BearRub	18.3	-3.9	8.2	2.9	13.1
1	0	2	3	0	1	173	1	BearRub	9.2	3.8	8.2	2.9	13.1
1	0	2	3	0	1	174	1	BearRub	17.6	8.3	8.2	2.9	13.1
1	0	2	3	0	1	175	1	BearRub	7.8	8.9	8.2	2.9	13.1
1	0	2	3	0	1	176	1	BearRub	8.3	7.6	8.2	2.9	13.1
1	0	2	3	0	1	177	1	BearRub	4.4	13.7	8.2	2.9	13.1
1	0	2	3	0	1	178	1	BearRub	6.9	10.2	8.2	2.9	13.1
1	0	2	3	0	1	179	1	BearRub	9.2	-10.1	8.2	2.9	13.1
1	0	2	3	0	1	182	1	BearRub	22.2	0.5	8.2	2.9	13.1
1	0	2	3	0	1	183	1	BearRub	14.1	10.5	8.2	2.9	13.1
1	0	2	3	0	1	184	1	BearRub	13.6	11.5	8.2	2.9	13.1
1	0	2	3	0	1	186	1	BearRub	-2.2	-8.1	8.2	2.9	13.1
1	0	2	3	0	1	187	1	BearRub	-0.9	-12.1	8.2	2.9	13.1
1	0	2	3	0	1	188	1	BearRub	2.1	-16.2	8.2	2.9	13.1
1	0	2	3	0	1	189	1	BearRub	2.8	-17.2	8.2	2.9	13.1
1	0	2	3	0	1	190	1	BearRub	-2	-9.3	8.2	2.9	13.1
1	0	2	3	0	1	191	1	BearRub	0.7	-14.4	8.2	2.9	13.1
1	0	2	3	0	1	192	1	BearRub	4.5	-19.6	8.2	2.9	13.1
1	0	2	3	0	1	193	1	BearRub	4.7	-20.2	8.2	2.9	13.1
1	0	2	3	0	1	194	1	BearRub	-1.5	-11.1	8.2	2.9	13.1
1	0	2	3	0	1	195	1	BearRub	4	-18.6	8.2	2.9	13.1
1	0	2	3	0	1	196	1	BearRub	-1.8	-10.2	8.2	2.9	13.1
1	0	2	3	0	1	198	1	BearRub	1.6	-15.8	8.2	2.9	13.1
1	0	2	3	0	1	202	1	BearRub	-0.3	-14.9	8.2	2.9	13.1
1	0	2	3	0	1	203	1	BearRub	-0.4	-13	8.2	2.9	13.1
1	0	2	3	0	1	204	1	BearRub	-0.1	-13.4	8.2	2.9	13.1
1	0	2	3	0	1	205	1	BearRub	-0.2	-14.1	8.2	2.9	13.1
1	0	2	3	0	1	206	1	BearRub	-0.2	-14.4	8.2	2.9	13.1
1	0	2	3	0	1	209	1	BearRub	-0.6	-16.1	8.2	2.9	13.1
1	0	2	3	0	1	210	1	BearRub	-2.4	22.1	8.2	2.9	13.1
1	0	2	3	0	1	211	1	BearRub	-2	-7.1	8.2	2.9	13.1
1	0	2	3	0	1	212	1	BearRub	2.9	16	8.2	2.9	13.1
1	0	2	3	0	1	213	1	BearRub	9.6	-17.6	8.2	2.9	13.1
1	0	2	3	0	1	220	1	BearRub	19.8	-2.3	8.2	2.9	13.1
1	0	2	3	0	1	221	1	BearRub	19.2	-2.8	8.2	2.9	13.1
1	0	2	3	0	1	222	1	BearRub	20.9	-1.3	8.2	2.9	13.1
1	0	2	3	0	1	223	1	BearRub	20.1	-2	8.2	2.9	13.1
1	0	2	3	0	1	224	1	BearRub	20.9	-1.3	8.2	2.9	13.1
1	0	2	3	0	1	225	1	BearRub	21.1	-1.1	8.2	2.9	13.1
1	0	2	3	0	1	611	3	HighwayCrossing	-5.4	-4.6	8.2	2.9	13.1
1	0	2	3	0	1	612	3	HighwayCrossing	15.6	-6.1	8.2	2.9	13.1
1	0	2	3	0	1	613	3	HighwayCrossing	-19.2	5.8	8.2	2.9	13.1
1	0	2	3	0	1	614	3	HighwayCrossing	-12.9	2.2	8.2	2.9	13.1
1	0	2	3	0	1	615	3	HighwayCrossing	12.6	-3.6	8.2	2.9	13.1
1	0	2	3	0	1	616	3	HighwayCrossing	16.8	-7.4	8.2	2.9	13.1
1	0	2	3	0	1	617	3	HighwayCrossing	-1.7	-5.2	8.2	2.9	13.1
1	0	2	3	0	1	618	3	HighwayCrossing	-16	4.1	8.2	2.9	13.1
1	0	2	3	0	1	619	3	HighwayCrossing	-7.7	-1.7	8.2	2.9	13.1
1	0	2	3	0	1	620	3	HighwayCrossing	14.7	-4.8	8.2	2.9	13.1
1	0	2	3	0	1	621	3	HighwayCrossing	9.2	-0.3	8.2	2.9	13.1
1	0	2	3	0	1	622	3	HighwayCrossing	-9.1	-0.1	8.2	2.9	13.1
1	0	2	3	0	1	623	3	HighwayCrossing	-11.5	1.6	8.2	2.9	13.1
1	0	2	3	0	1	624	3	HighwayCrossing	-10.6	1.3	8.2	2.9	13.1
1	0	2	3	0	1	625	3	HighwayCrossing	-10.2	1	8.2	2.9	13.1
1	0	2	3	0	1	626	3	HighwayCrossing	-8	-1.3	8.2	2.9	13.1
1	0	2	3	0	1	627	3	HighwayCrossing	3.4	-2.6	8.2	2.9	13.1
1	0	2	3	0	1	628	3	HighwayCrossing	-6	-3.8	8.2	2.9	13.1
1	0	2	3	0	1	629	3	HighwayCrossing	-4.5	-5.1	8.2	2.9	13.1
1	0	2	3	0	1	630	3	HighwayCrossing	-4.7	-5.1	8.2	2.9	13.1
1	0	2	4	0	1	6	1	BearRub	13	6.6	8.2	2.9	13.1
1	0	2	4	0	1	30	1	BearRub	1.7	18.8	8.2	2.9	13.1
1	0	2	4	0	1	31	1	BearRub	8.5	-13.9	8.2	2.9	13.1
1	0	2	4	0	1	32	1	BearRub	25.7	5.6	8.2	2.9	13.1
1	0	2	4	0	1	33	1	BearRub	-14.6	12.4	8.2	2.9	13.1
1	0	2	4	0	1	34	1	BearRub	-0.1	19.5	8.2	2.9	13.1
1	0	2	4	0	1	35	1	BearRub	-11.8	20.7	8.2	2.9	13.1
1	0	2	4	0	1	36	1	BearRub	-1.4	2.4	8.2	2.9	13.1
1	0	2	4	0	1	37	1	BearRub	-16.5	-2.1	8.2	2.9	13.1
1	0	2	4	0	1	38	1	BearRub	-21.4	-8.6	8.2	2.9	13.1
1	0	2	4	0	1	39	1	BearRub	2.8	4	8.2	2.9	13.1
1	0	2	4	0	1	40	1	BearRub	-9.5	3.9	8.2	2.9	13.1
1	0	2	4	0	1	41	1	BearRub	1.6	1.4	8.2	2.9	13.1
1	0	2	4	0	1	42	1	BearRub	-1.2	2.1	8.2	2.9	13.1
1	0	2	4	0	1	43	1	BearRub	-8.7	-6.7	8.2	2.9	13.1
1	0	2	4	0	1	44	1	BearRub	-9.7	4.2	8.2	2.9	13.1
1	0	2	4	0	1	45	1	BearRub	-10.9	6.3	8.2	2.9	13.1
1	0	2	4	0	1	46	1	BearRub	-1.5	20.9	8.2	2.9	13.1
1	0	2	4	0	1	47	1	BearRub	-12.1	0.9	8.2	2.9	13.1
1	0	2	4	0	1	48	1	BearRub	1.8	18.7	8.2	2.9	13.1
1	0	2	4	0	1	49	1	BearRub	-17.9	-7.5	8.2	2.9	13.1
1	0	2	4	0	1	50	1	BearRub	-9.9	4.6	8.2	2.9	13.1
1	0	2	4	0	1	51	1	BearRub	-2.4	3.6	8.2	2.9	13.1
1	0	2	4	0	1	52	1	BearRub	-17.8	-2.8	8.2	2.9	13.1
1	0	2	4	0	1	53	1	BearRub	-20.7	4.8	8.2	2.9	13.1
1	0	2	4	0	1	54	1	BearRub	-14.1	11.8	8.2	2.9	13.1
1	0	2	4	0	1	55	1	BearRub	0.8	14.6	8.2	2.9	13.1
1	0	2	4	0	1	56	1	BearRub	-4	23.3	8.2	2.9	13.1
1	0	2	4	0	1	57	1	BearRub	-12.5	20.1	8.2	2.9	13.1
1	0	2	4	0	1	58	1	BearRub	-15.4	13.3	8.2	2.9	13.1
1	0	2	4	0	1	59	1	BearRub	-0.3	19.6	8.2	2.9	13.1
1	0	2	4	0	1	60	1	BearRub	2.2	5.5	8.2	2.9	13.1
1	0	2	4	0	1	61	1	BearRub	10.2	-18.8	8.2	2.9	13.1
1	0	2	4	0	1	62	1	BearRub	-6.5	23.8	8.2	2.9	13.1
1	0	2	4	0	1	63	1	BearRub	-8.2	21.1	8.2	2.9	13.1
1	0	2	4	0	1	64	1	BearRub	9	5.8	8.2	2.9	13.1
1	0	2	4	0	1	65	1	BearRub	-9.3	3.6	8.2	2.9	13.1
1	0	2	4	0	1	66	1	BearRub	6.1	11.2	8.2	2.9	13.1
1	0	2	4	0	1	67	1	BearRub	4.1	14	8.2	2.9	13.1
1	0	2	4	0	1	68	1	BearRub	2.8	15.1	8.2	2.9	13.1
1	0	2	4	0	1	69	1	BearRub	-2.3	3.6	8.2	2.9	13.1
1	0	2	4	0	1	70	1	BearRub	-9.3	11.2	8.2	2.9	13.1
1	0	2	4	0	1	71	1	BearRub	-4.4	9.5	8.2	2.9	13.1
1	0	2	4	0	1	73	1	BearRub	-12.8	10.2	8.2	2.9	13.1
1	0	2	4	0	1	74	1	BearRub	-9.9	21.8	8.2	2.9	13.1
1	0	2	4	0	1	75	1	BearRub	10	7.4	8.2	2.9	13.1
1	0	2	4	0	1	76	1	BearRub	0.8	9.2	8.2	2.9	13.1
1	0	2	4	0	1	77	1	BearRub	2.5	4.6	8.2	2.9	13.1
1	0	2	4	0	1	79	1	BearRub	-9.2	2.8	8.2	2.9	13.1
1	0	2	4	0	1	80	1	BearRub	-24.8	1.9	8.2	2.9	13.1
1	0	2	4	0	1	81	1	BearRub	-17.7	-8.1	8.2	2.9	13.1
1	0	2	4	0	1	82	1	BearRub	2	1.3	8.2	2.9	13.1
1	0	2	4	0	1	83	1	BearRub	-21.4	-8.6	8.2	2.9	13.1
1	0	2	4	0	1	84	1	BearRub	-25.2	2.9	8.2	2.9	13.1
1	0	2	4	0	1	85	1	BearRub	-9	11.2	8.2	2.9	13.1
1	0	2	4	0	1	86	1	BearRub	-3.5	6.7	8.2	2.9	13.1
1	0	2	4	0	1	87	1	BearRub	4.1	14	8.2	2.9	13.1
1	0	2	4	0	1	88	1	BearRub	-1.7	-10.5	8.2	2.9	13.1
1	0	2	4	0	1	89	1	BearRub	2.9	4	8.2	2.9	13.1
1	0	2	4	0	1	90	1	BearRub	-0.1	19.5	8.2	2.9	13.1
1	0	2	4	0	1	91	1	BearRub	13	-13.7	8.2	2.9	13.1
1	0	2	4	0	1	92	1	BearRub	7.1	-12.4	8.2	2.9	13.1
1	0	2	4	0	1	93	1	BearRub	-9.4	3.8	8.2	2.9	13.1
1	0	2	4	0	1	94	1	BearRub	-19.8	-4.1	8.2	2.9	13.1
1	0	2	4	0	1	95	1	BearRub	-16.2	19.5	8.2	2.9	13.1
1	0	2	4	0	1	96	1	BearRub	14	-23.7	8.2	2.9	13.1
1	0	2	4	0	1	97	1	BearRub	-16.5	20	8.2	2.9	13.1
1	0	2	4	0	1	98	1	BearRub	-7.5	19.2	8.2	2.9	13.1
1	0	2	4	0	1	99	1	BearRub	-8.3	21.8	8.2	2.9	13.1
1	0	2	4	0	1	100	1	BearRub	-1.7	2.6	8.2	2.9	13.1
1	0	2	4	0	1	101	1	BearRub	0.8	10.3	8.2	2.9	13.1
1	0	2	4	0	1	102	1	BearRub	-20.7	4.8	8.2	2.9	13.1
1	0	2	4	0	1	103	1	BearRub	-10.8	-11.4	8.2	2.9	13.1
1	0	2	4	0	1	104	1	BearRub	5.2	12.6	8.2	2.9	13.1
1	0	2	4	0	1	105	1	BearRub	-1.7	-10.5	8.2	2.9	13.1
1	0	2	4	0	1	106	1	BearRub	-14.7	-1.3	8.2	2.9	13.1
1	0	2	4	0	1	107	1	BearRub	-14.8	19.8	8.2	2.9	13.1
1	0	2	4	0	1	108	1	BearRub	1	1.6	8.2	2.9	13.1
1	0	2	4	0	1	109	1	BearRub	-3.3	22.8	8.2	2.9	13.1
1	0	2	4	0	1	110	1	BearRub	-25.2	3	8.2	2.9	13.1
1	0	2	4	0	1	111	1	BearRub	10.2	7.1	8.2	2.9	13.1
1	0	2	4	0	1	112	1	BearRub	-2.4	3.8	8.2	2.9	13.1
1	0	2	4	0	1	113	1	BearRub	-8.3	21.8	8.2	2.9	13.1
1	0	2	4	0	1	114	1	BearRub	0.7	1.4	8.2	2.9	13.1
1	0	2	4	0	1	116	1	BearRub	0.8	9.5	8.2	2.9	13.1
1	0	2	4	0	1	117	1	BearRub	-9.8	4.5	8.2	2.9	13.1
1	0	2	4	0	1	118	1	BearRub	-9.8	4.4	8.2	2.9	13.1
1	0	2	4	0	1	119	1	BearRub	-9.8	4.4	8.2	2.9	13.1
1	0	2	4	0	1	120	1	BearRub	-8.3	21.8	8.2	2.9	13.1
1	0	2	4	0	1	122	1	BearRub	22.1	-0.1	8.2	2.9	13.1
1	0	2	4	0	1	123	1	BearRub	21.4	-0.6	8.2	2.9	13.1
1	0	2	4	0	1	124	1	BearRub	11.1	-12.1	8.2	2.9	13.1
1	0	2	4	0	1	125	1	BearRub	10.3	-12.5	8.2	2.9	13.1
1	0	2	4	0	1	126	1	BearRub	22	5.3	8.2	2.9	13.1
1	0	2	4	0	1	127	1	BearRub	5.1	-9.5	8.2	2.9	13.1
1	0	2	4	0	1	128	1	BearRub	12.1	-23	8.2	2.9	13.1
1	0	2	4	0	1	129	1	BearRub	13.8	-15.1	8.2	2.9	13.1
1	0	2	4	0	1	130	1	BearRub	-0.6	1.1	8.2	2.9	13.1
1	0	2	4	0	1	131	1	BearRub	-8.7	-6.7	8.2	2.9	13.1
1	0	2	4	0	1	132	1	BearRub	6.9	10.2	8.2	2.9	13.1
1	0	2	4	0	1	133	1	BearRub	8.2	7.7	8.2	2.9	13.1
1	0	2	4	0	1	134	1	BearRub	6.5	-11.5	8.2	2.9	13.1
1	0	2	4	0	1	135	1	BearRub	6.1	11.1	8.2	2.9	13.1
1	0	2	4	0	1	136	1	BearRub	10.3	-12.4	8.2	2.9	13.1
1	0	2	4	0	1	137	1	BearRub	22.2	0.5	8.2	2.9	13.1
1	0	2	4	0	1	138	1	BearRub	19.2	7.6	8.2	2.9	13.1
1	0	2	4	0	1	139	1	BearRub	6.3	-11.4	8.2	2.9	13.1
1	0	2	4	0	1	140	1	BearRub	11.6	-22.4	8.2	2.9	13.1
1	0	2	4	0	1	141	1	BearRub	1.8	1.6	8.2	2.9	13.1
1	0	2	4	0	1	142	1	BearRub	7.4	-12.9	8.2	2.9	13.1
1	0	2	4	0	1	143	1	BearRub	-11.1	1.2	8.2	2.9	13.1
1	0	2	4	0	1	144	1	BearRub	-13.7	-0.1	8.2	2.9	13.1
1	0	2	4	0	1	145	1	BearRub	-12.1	0.9	8.2	2.9	13.1
1	0	2	4	0	1	146	1	BearRub	-11.1	1.3	8.2	2.9	13.1
1	0	2	4	0	1	147	1	BearRub	-13.7	-0.1	8.2	2.9	13.1
1	0	2	4	0	1	148	1	BearRub	18.1	8.2	8.2	2.9	13.1
1	0	2	4	0	1	149	1	BearRub	1.9	1.6	8.2	2.9	13.1
1	0	2	4	0	1	150	1	BearRub	22.2	0.6	8.2	2.9	13.1
1	0	2	4	0	1	151	1	BearRub	21.7	-0.4	8.2	2.9	13.1
1	0	2	4	0	1	152	1	BearRub	-14.2	-0.8	8.2	2.9	13.1
1	0	2	4	0	1	153	1	BearRub	-14.8	-1.4	8.2	2.9	13.1
1	0	2	4	0	1	154	1	BearRub	-14.7	-1.3	8.2	2.9	13.1
1	0	2	4	0	1	155	1	BearRub	25.9	5.8	8.2	2.9	13.1
1	0	2	4	0	1	156	1	BearRub	20.8	-1.4	8.2	2.9	13.1
1	0	2	4	0	1	157	1	BearRub	22.4	1.5	8.2	2.9	13.1
1	0	2	4	0	1	158	1	BearRub	22.3	2.7	8.2	2.9	13.1
1	0	2	4	0	1	159	1	BearRub	8.9	-13.9	8.2	2.9	13.1
1	0	2	4	0	1	160	1	BearRub	22	0.2	8.2	2.9	13.1
1	0	2	4	0	1	161	1	BearRub	8.4	-13.8	8.2	2.9	13.1
1	0	2	4	0	1	162	1	BearRub	13.6	-23.4	8.2	2.9	13.1
1	0	2	4	0	1	163	1	BearRub	19	7.8	8.2	2.9	13.1
1	0	2	4	0	1	164	1	BearRub	-8.7	-6.8	8.2	2.9	13.1
1	0	2	4	0	1	165	1	BearRub	22.6	1.8	8.2	2.9	13.1
1	0	2	4	0	1	166	1	BearRub	22	-0.2	8.2	2.9	13.1
1	0	2	4	0	1	167	1	BearRub	19.8	-2.3	8.2	2.9	13.1
1	0	2	4	0	1	168	1	BearRub	-8.6	-6.5	8.2	2.9	13.1
1	0	2	4	0	1	169	1	BearRub	7.3	9.8	8.2	2.9	13.1
1	0	2	4	0	1	170	1	BearRub	18.9	-3	8.2	2.9	13.1
1	0	2	4	0	1	171	1	BearRub	19.1	7.7	8.2	2.9	13.1
1	0	2	4	0	1	172	1	BearRub	18.3	-3.9	8.2	2.9	13.1
1	0	2	4	0	1	174	1	BearRub	17.6	8.3	8.2	2.9	13.1
1	0	2	4	0	1	175	1	BearRub	7.8	8.9	8.2	2.9	13.1
1	0	2	4	0	1	176	1	BearRub	8.3	7.6	8.2	2.9	13.1
1	0	2	4	0	1	177	1	BearRub	4.4	13.7	8.2	2.9	13.1
1	0	2	4	0	1	178	1	BearRub	6.9	10.2	8.2	2.9	13.1
1	0	2	4	0	1	179	1	BearRub	9.2	-10.1	8.2	2.9	13.1
1	0	2	4	0	1	181	1	BearRub	1	-5.3	8.2	2.9	13.1
1	0	2	4	0	1	182	1	BearRub	22.2	0.5	8.2	2.9	13.1
1	0	2	4	0	1	186	1	BearRub	-2.2	-8.1	8.2	2.9	13.1
1	0	2	4	0	1	187	1	BearRub	-0.9	-12.1	8.2	2.9	13.1
1	0	2	4	0	1	188	1	BearRub	2.1	-16.2	8.2	2.9	13.1
1	0	2	4	0	1	189	1	BearRub	2.8	-17.2	8.2	2.9	13.1
1	0	2	4	0	1	190	1	BearRub	-2	-9.3	8.2	2.9	13.1
1	0	2	4	0	1	191	1	BearRub	0.7	-14.4	8.2	2.9	13.1
1	0	2	4	0	1	192	1	BearRub	4.5	-19.6	8.2	2.9	13.1
1	0	2	4	0	1	193	1	BearRub	4.7	-20.2	8.2	2.9	13.1
1	0	2	4	0	1	194	1	BearRub	-1.5	-11.1	8.2	2.9	13.1
1	0	2	4	0	1	195	1	BearRub	4	-18.6	8.2	2.9	13.1
1	0	2	4	0	1	196	1	BearRub	-1.8	-10.2	8.2	2.9	13.1
1	0	2	4	0	1	197	1	BearRub	5.5	-22.2	8.2	2.9	13.1
1	0	2	4	0	1	198	1	BearRub	1.6	-15.8	8.2	2.9	13.1
1	0	2	4	0	1	199	1	BearRub	5.1	-24.3	8.2	2.9	13.1
1	0	2	4	0	1	200	1	BearRub	-1.1	-20.2	8.2	2.9	13.1
1	0	2	4	0	1	201	1	BearRub	-1.1	-20	8.2	2.9	13.1
1	0	2	4	0	1	203	1	BearRub	-0.4	-13	8.2	2.9	13.1
1	0	2	4	0	1	204	1	BearRub	-0.1	-13.4	8.2	2.9	13.1
1	0	2	4	0	1	205	1	BearRub	-0.2	-14.1	8.2	2.9	13.1
1	0	2	4	0	1	206	1	BearRub	-0.2	-14.4	8.2	2.9	13.1
1	0	2	4	0	1	207	1	BearRub	-1.2	-20.7	8.2	2.9	13.1
1	0	2	4	0	1	208	1	BearRub	-0.9	-19.7	8.2	2.9	13.1
1	0	2	4	0	1	209	1	BearRub	-0.6	-16.1	8.2	2.9	13.1
1	0	2	4	0	1	210	1	BearRub	-2.4	22.1	8.2	2.9	13.1
1	0	2	4	0	1	211	1	BearRub	-2	-7.1	8.2	2.9	13.1
1	0	2	4	0	1	212	1	BearRub	2.9	16	8.2	2.9	13.1
1	0	2	4	0	1	213	1	BearRub	9.6	-17.6	8.2	2.9	13.1
1	0	2	4	0	1	218	1	BearRub	-1.1	-5.6	8.2	2.9	13.1
1	0	2	4	0	1	219	1	BearRub	0.5	-5.3	8.2	2.9	13.1
1	0	2	4	0	1	220	1	BearRub	19.8	-2.3	8.2	2.9	13.1
1	0	2	4	0	1	221	1	BearRub	19.2	-2.8	8.2	2.9	13.1
1	0	2	4	0	1	222	1	BearRub	20.9	-1.3	8.2	2.9	13.1
1	0	2	4	0	1	223	1	BearRub	20.1	-2	8.2	2.9	13.1
1	0	2	4	0	1	224	1	BearRub	20.9	-1.3	8.2	2.9	13.1
1	0	2	4	0	1	225	1	BearRub	21.1	-1.1	8.2	2.9	13.1
1	0	2	4	0	1	611	3	HighwayCrossing	-5.4	-4.6	8.2	2.9	13.1
1	0	2	4	0	1	612	3	HighwayCrossing	15.6	-6.1	8.2	2.9	13.1
1	0	2	4	0	1	613	3	HighwayCrossing	-19.2	5.8	8.2	2.9	13.1
1	0	2	4	0	1	614	3	HighwayCrossing	-12.9	2.2	8.2	2.9	13.1
1	0	2	4	0	1	615	3	HighwayCrossing	12.6	-3.6	8.2	2.9	13.1
1	0	2	4	0	1	616	3	HighwayCrossing	16.8	-7.4	8.2	2.9	13.1
1	0	2	4	0	1	617	3	HighwayCrossing	-1.7	-5.2	8.2	2.9	13.1
1	0	2	4	0	1	618	3	HighwayCrossing	-16	4.1	8.2	2.9	13.1
1	0	2	4	0	1	619	3	HighwayCrossing	-7.7	-1.7	8.2	2.9	13.1
1	0	2	4	0	1	620	3	HighwayCrossing	14.7	-4.8	8.2	2.9	13.1
1	0	2	4	0	1	621	3	HighwayCrossing	9.2	-0.3	8.2	2.9	13.1
1	0	2	4	0	1	622	3	HighwayCrossing	-9.1	-0.1	8.2	2.9	13.1
1	0	2	4	0	1	623	3	HighwayCrossing	-11.5	1.6	8.2	2.9	13.1
1	0	2	4	0	1	624	3	HighwayCrossing	-10.6	1.3	8.2	2.9	13.1
1	0	2	4	0	1	625	3	HighwayCrossing	-10.2	1	8.2	2.9	13.1
1	0	2	4	0	1	626	3	HighwayCrossing	-8	-1.3	8.2	2.9	13.1
1	0	2	4	0	1	627	3	HighwayCrossing	3.4	-2.6	8.2	2.9	13.1
1	0	2	4	0	1	628	3	HighwayCrossing	-6	-3.8	8.2	2.9	13.1
1	0	2	4	0	1	629	3	HighwayCrossing	-4.5	-5.1	8.2	2.9	13.1
1	0	2	4	0	1	630	3	HighwayCrossing	-4.7	-5.1	8.2	2.9	13.1
1	0	2	5	0	1	6	1	BearRub	13	6.6	8.2	2.9	13.1
1	0	2	5	0	1	9	1	BearRub	14.4	10.1	8.2	2.9	13.1
1	0	2	5	0	1	10	1	BearRub	15.2	8.3	8.2	2.9	13.1
1	0	2	5	0	1	11	1	BearRub	14.5	9.8	8.2	2.9	13.1
1	0	2	5	0	1	30	1	BearRub	1.7	18.8	8.2	2.9	13.1
1	0	2	5	0	1	31	1	BearRub	8.5	-13.9	8.2	2.9	13.1
1	0	2	5	0	1	32	1	BearRub	25.7	5.6	8.2	2.9	13.1
1	0	2	5	0	1	33	1	BearRub	-14.6	12.4	8.2	2.9	13.1
1	0	2	5	0	1	34	1	BearRub	-0.1	19.5	8.2	2.9	13.1
1	0	2	5	0	1	35	1	BearRub	-11.8	20.7	8.2	2.9	13.1
1	0	2	5	0	1	36	1	BearRub	-1.4	2.4	8.2	2.9	13.1
1	0	2	5	0	1	37	1	BearRub	-16.5	-2.1	8.2	2.9	13.1
1	0	2	5	0	1	38	1	BearRub	-21.4	-8.6	8.2	2.9	13.1
1	0	2	5	0	1	39	1	BearRub	2.8	4	8.2	2.9	13.1
1	0	2	5	0	1	40	1	BearRub	-9.5	3.9	8.2	2.9	13.1
1	0	2	5	0	1	41	1	BearRub	1.6	1.4	8.2	2.9	13.1
1	0	2	5	0	1	42	1	BearRub	-1.2	2.1	8.2	2.9	13.1
1	0	2	5	0	1	43	1	BearRub	-8.7	-6.7	8.2	2.9	13.1
1	0	2	5	0	1	44	1	BearRub	-9.7	4.2	8.2	2.9	13.1
1	0	2	5	0	1	45	1	BearRub	-10.9	6.3	8.2	2.9	13.1
1	0	2	5	0	1	46	1	BearRub	-1.5	20.9	8.2	2.9	13.1
1	0	2	5	0	1	47	1	BearRub	-12.1	0.9	8.2	2.9	13.1
1	0	2	5	0	1	48	1	BearRub	1.8	18.7	8.2	2.9	13.1
1	0	2	5	0	1	49	1	BearRub	-17.9	-7.5	8.2	2.9	13.1
1	0	2	5	0	1	50	1	BearRub	-9.9	4.6	8.2	2.9	13.1
1	0	2	5	0	1	51	1	BearRub	-2.4	3.6	8.2	2.9	13.1
1	0	2	5	0	1	52	1	BearRub	-17.8	-2.8	8.2	2.9	13.1
1	0	2	5	0	1	53	1	BearRub	-20.7	4.8	8.2	2.9	13.1
1	0	2	5	0	1	54	1	BearRub	-14.1	11.8	8.2	2.9	13.1
1	0	2	5	0	1	55	1	BearRub	0.8	14.6	8.2	2.9	13.1
1	0	2	5	0	1	57	1	BearRub	-12.5	20.1	8.2	2.9	13.1
1	0	2	5	0	1	58	1	BearRub	-15.4	13.3	8.2	2.9	13.1
1	0	2	5	0	1	59	1	BearRub	-0.3	19.6	8.2	2.9	13.1
1	0	2	5	0	1	60	1	BearRub	2.2	5.5	8.2	2.9	13.1
1	0	2	5	0	1	61	1	BearRub	10.2	-18.8	8.2	2.9	13.1
1	0	2	5	0	1	62	1	BearRub	-6.5	23.8	8.2	2.9	13.1
1	0	2	5	0	1	63	1	BearRub	-8.2	21.1	8.2	2.9	13.1
1	0	2	5	0	1	64	1	BearRub	9	5.8	8.2	2.9	13.1
1	0	2	5	0	1	65	1	BearRub	-9.3	3.6	8.2	2.9	13.1
1	0	2	5	0	1	66	1	BearRub	6.1	11.2	8.2	2.9	13.1
1	0	2	5	0	1	67	1	BearRub	4.1	14	8.2	2.9	13.1
1	0	2	5	0	1	68	1	BearRub	2.8	15.1	8.2	2.9	13.1
1	0	2	5	0	1	69	1	BearRub	-2.3	3.6	8.2	2.9	13.1
1	0	2	5	0	1	70	1	BearRub	-9.3	11.2	8.2	2.9	13.1
1	0	2	5	0	1	71	1	BearRub	-4.4	9.5	8.2	2.9	13.1
1	0	2	5	0	1	73	1	BearRub	-12.8	10.2	8.2	2.9	13.1
1	0	2	5	0	1	74	1	BearRub	-9.9	21.8	8.2	2.9	13.1
1	0	2	5	0	1	75	1	BearRub	10	7.4	8.2	2.9	13.1
1	0	2	5	0	1	76	1	BearRub	0.8	9.2	8.2	2.9	13.1
1	0	2	5	0	1	77	1	BearRub	2.5	4.6	8.2	2.9	13.1
1	0	2	5	0	1	79	1	BearRub	-9.2	2.8	8.2	2.9	13.1
1	0	2	5	0	1	80	1	BearRub	-24.8	1.9	8.2	2.9	13.1
1	0	2	5	0	1	81	1	BearRub	-17.7	-8.1	8.2	2.9	13.1
1	0	2	5	0	1	82	1	BearRub	2	1.3	8.2	2.9	13.1
1	0	2	5	0	1	83	1	BearRub	-21.4	-8.6	8.2	2.9	13.1
1	0	2	5	0	1	84	1	BearRub	-25.2	2.9	8.2	2.9	13.1
1	0	2	5	0	1	85	1	BearRub	-9	11.2	8.2	2.9	13.1
1	0	2	5	0	1	86	1	BearRub	-3.5	6.7	8.2	2.9	13.1
1	0	2	5	0	1	87	1	BearRub	4.1	14	8.2	2.9	13.1
1	0	2	5	0	1	88	1	BearRub	-1.7	-10.5	8.2	2.9	13.1
1	0	2	5	0	1	89	1	BearRub	2.9	4	8.2	2.9	13.1
1	0	2	5	0	1	90	1	BearRub	-0.1	19.5	8.2	2.9	13.1
1	0	2	5	0	1	91	1	BearRub	13	-13.7	8.2	2.9	13.1
1	0	2	5	0	1	92	1	BearRub	7.1	-12.4	8.2	2.9	13.1
1	0	2	5	0	1	93	1	BearRub	-9.4	3.8	8.2	2.9	13.1
1	0	2	5	0	1	94	1	BearRub	-19.8	-4.1	8.2	2.9	13.1
1	0	2	5	0	1	95	1	BearRub	-16.2	19.5	8.2	2.9	13.1
1	0	2	5	0	1	97	1	BearRub	-16.5	20	8.2	2.9	13.1
1	0	2	5	0	1	98	1	BearRub	-7.5	19.2	8.2	2.9	13.1
1	0	2	5	0	1	99	1	BearRub	-8.3	21.8	8.2	2.9	13.1
1	0	2	5	0	1	100	1	BearRub	-1.7	2.6	8.2	2.9	13.1
1	0	2	5	0	1	101	1	BearRub	0.8	10.3	8.2	2.9	13.1
1	0	2	5	0	1	102	1	BearRub	-20.7	4.8	8.2	2.9	13.1
1	0	2	5	0	1	103	1	BearRub	-10.8	-11.4	8.2	2.9	13.1
1	0	2	5	0	1	104	1	BearRub	5.2	12.6	8.2	2.9	13.1
1	0	2	5	0	1	105	1	BearRub	-1.7	-10.5	8.2	2.9	13.1
1	0	2	5	0	1	106	1	BearRub	-14.7	-1.3	8.2	2.9	13.1
1	0	2	5	0	1	107	1	BearRub	-14.8	19.8	8.2	2.9	13.1
1	0	2	5	0	1	108	1	BearRub	1	1.6	8.2	2.9	13.1
1	0	2	5	0	1	110	1	BearRub	-25.2	3	8.2	2.9	13.1
1	0	2	5	0	1	111	1	BearRub	10.2	7.1	8.2	2.9	13.1
1	0	2	5	0	1	112	1	BearRub	-2.4	3.8	8.2	2.9	13.1
1	0	2	5	0	1	113	1	BearRub	-8.3	21.8	8.2	2.9	13.1
1	0	2	5	0	1	114	1	BearRub	0.7	1.4	8.2	2.9	13.1
1	0	2	5	0	1	115	1	BearRub	-9.9	21.8	8.2	2.9	13.1
1	0	2	5	0	1	116	1	BearRub	0.8	9.5	8.2	2.9	13.1
1	0	2	5	0	1	117	1	BearRub	-9.8	4.5	8.2	2.9	13.1
1	0	2	5	0	1	118	1	BearRub	-9.8	4.4	8.2	2.9	13.1
1	0	2	5	0	1	119	1	BearRub	-9.8	4.4	8.2	2.9	13.1
1	0	2	5	0	1	120	1	BearRub	-8.3	21.8	8.2	2.9	13.1
1	0	2	5	0	1	122	1	BearRub	22.1	-0.1	8.2	2.9	13.1
1	0	2	5	0	1	123	1	BearRub	21.4	-0.6	8.2	2.9	13.1
1	0	2	5	0	1	124	1	BearRub	11.1	-12.1	8.2	2.9	13.1
1	0	2	5	0	1	125	1	BearRub	10.3	-12.5	8.2	2.9	13.1
1	0	2	5	0	1	126	1	BearRub	22	5.3	8.2	2.9	13.1
1	0	2	5	0	1	127	1	BearRub	5.1	-9.5	8.2	2.9	13.1
1	0	2	5	0	1	128	1	BearRub	12.1	-23	8.2	2.9	13.1
1	0	2	5	0	1	129	1	BearRub	13.8	-15.1	8.2	2.9	13.1
1	0	2	5	0	1	130	1	BearRub	-0.6	1.1	8.2	2.9	13.1
1	0	2	5	0	1	131	1	BearRub	-8.7	-6.7	8.2	2.9	13.1
1	0	2	5	0	1	132	1	BearRub	6.9	10.2	8.2	2.9	13.1
1	0	2	5	0	1	133	1	BearRub	8.2	7.7	8.2	2.9	13.1
1	0	2	5	0	1	134	1	BearRub	6.5	-11.5	8.2	2.9	13.1
1	0	2	5	0	1	135	1	BearRub	6.1	11.1	8.2	2.9	13.1
1	0	2	5	0	1	136	1	BearRub	10.3	-12.4	8.2	2.9	13.1
1	0	2	5	0	1	137	1	BearRub	22.2	0.5	8.2	2.9	13.1
1	0	2	5	0	1	138	1	BearRub	19.2	7.6	8.2	2.9	13.1
1	0	2	5	0	1	139	1	BearRub	6.3	-11.4	8.2	2.9	13.1
1	0	2	5	0	1	140	1	BearRub	11.6	-22.4	8.2	2.9	13.1
1	0	2	5	0	1	141	1	BearRub	1.8	1.6	8.2	2.9	13.1
1	0	2	5	0	1	142	1	BearRub	7.4	-12.9	8.2	2.9	13.1
1	0	2	5	0	1	143	1	BearRub	-11.1	1.2	8.2	2.9	13.1
1	0	2	5	0	1	144	1	BearRub	-13.7	-0.1	8.2	2.9	13.1
1	0	2	5	0	1	145	1	BearRub	-12.1	0.9	8.2	2.9	13.1
1	0	2	5	0	1	146	1	BearRub	-11.1	1.3	8.2	2.9	13.1
1	0	2	5	0	1	147	1	BearRub	-13.7	-0.1	8.2	2.9	13.1
1	0	2	5	0	1	148	1	BearRub	18.1	8.2	8.2	2.9	13.1
1	0	2	5	0	1	149	1	BearRub	1.9	1.6	8.2	2.9	13.1
1	0	2	5	0	1	150	1	BearRub	22.2	0.6	8.2	2.9	13.1
1	0	2	5	0	1	151	1	BearRub	21.7	-0.4	8.2	2.9	13.1
1	0	2	5	0	1	152	1	BearRub	-14.2	-0.8	8.2	2.9	13.1
1	0	2	5	0	1	153	1	BearRub	-14.8	-1.4	8.2	2.9	13.1
1	0	2	5	0	1	154	1	BearRub	-14.7	-1.3	8.2	2.9	13.1
1	0	2	5	0	1	155	1	BearRub	25.9	5.8	8.2	2.9	13.1
1	0	2	5	0	1	156	1	BearRub	20.8	-1.4	8.2	2.9	13.1
1	0	2	5	0	1	157	1	BearRub	22.4	1.5	8.2	2.9	13.1
1	0	2	5	0	1	158	1	BearRub	22.3	2.7	8.2	2.9	13.1
1	0	2	5	0	1	159	1	BearRub	8.9	-13.9	8.2	2.9	13.1
1	0	2	5	0	1	160	1	BearRub	22	0.2	8.2	2.9	13.1
1	0	2	5	0	1	161	1	BearRub	8.4	-13.8	8.2	2.9	13.1
1	0	2	5	0	1	162	1	BearRub	13.6	-23.4	8.2	2.9	13.1
1	0	2	5	0	1	163	1	BearRub	19	7.8	8.2	2.9	13.1
1	0	2	5	0	1	164	1	BearRub	-8.7	-6.8	8.2	2.9	13.1
1	0	2	5	0	1	165	1	BearRub	22.6	1.8	8.2	2.9	13.1
1	0	2	5	0	1	166	1	BearRub	22	-0.2	8.2	2.9	13.1
1	0	2	5	0	1	167	1	BearRub	19.8	-2.3	8.2	2.9	13.1
1	0	2	5	0	1	168	1	BearRub	-8.6	-6.5	8.2	2.9	13.1
1	0	2	5	1	1	169	1	BearRub	7.3	9.8	8.2	2.9	13.1
1	0	2	5	0	1	170	1	BearRub	18.9	-3	8.2	2.9	13.1
1	0	2	5	0	1	171	1	BearRub	19.1	7.7	8.2	2.9	13.1
1	0	2	5	0	1	172	1	BearRub	18.3	-3.9	8.2	2.9	13.1
1	0	2	5	0	1	173	1	BearRub	9.2	3.8	8.2	2.9	13.1
1	0	2	5	0	1	174	1	BearRub	17.6	8.3	8.2	2.9	13.1
1	0	2	5	0	1	175	1	BearRub	7.8	8.9	8.2	2.9	13.1
1	0	2	5	0	1	176	1	BearRub	8.3	7.6	8.2	2.9	13.1
1	0	2	5	0	1	177	1	BearRub	4.4	13.7	8.2	2.9	13.1
1	0	2	5	0	1	178	1	BearRub	6.9	10.2	8.2	2.9	13.1
1	0	2	5	0	1	179	1	BearRub	9.2	-10.1	8.2	2.9	13.1
1	0	2	5	0	1	181	1	BearRub	1	-5.3	8.2	2.9	13.1
1	0	2	5	0	1	182	1	BearRub	22.2	0.5	8.2	2.9	13.1
1	0	2	5	0	1	183	1	BearRub	14.1	10.5	8.2	2.9	13.1
1	0	2	5	0	1	184	1	BearRub	13.6	11.5	8.2	2.9	13.1
1	0	2	5	0	1	186	1	BearRub	-2.2	-8.1	8.2	2.9	13.1
1	0	2	5	0	1	187	1	BearRub	-0.9	-12.1	8.2	2.9	13.1
1	0	2	5	0	1	188	1	BearRub	2.1	-16.2	8.2	2.9	13.1
1	0	2	5	0	1	189	1	BearRub	2.8	-17.2	8.2	2.9	13.1
1	0	2	5	0	1	190	1	BearRub	-2	-9.3	8.2	2.9	13.1
1	0	2	5	0	1	191	1	BearRub	0.7	-14.4	8.2	2.9	13.1
1	0	2	5	0	1	192	1	BearRub	4.5	-19.6	8.2	2.9	13.1
1	0	2	5	0	1	193	1	BearRub	4.7	-20.2	8.2	2.9	13.1
1	0	2	5	0	1	194	1	BearRub	-1.5	-11.1	8.2	2.9	13.1
1	0	2	5	0	1	195	1	BearRub	4	-18.6	8.2	2.9	13.1
1	0	2	5	0	1	196	1	BearRub	-1.8	-10.2	8.2	2.9	13.1
1	0	2	5	0	1	197	1	BearRub	5.5	-22.2	8.2	2.9	13.1
1	0	2	5	0	1	198	1	BearRub	1.6	-15.8	8.2	2.9	13.1
1	0	2	5	0	1	200	1	BearRub	-1.1	-20.2	8.2	2.9	13.1
1	0	2	5	0	1	201	1	BearRub	-1.1	-20	8.2	2.9	13.1
1	0	2	5	0	1	202	1	BearRub	-0.3	-14.9	8.2	2.9	13.1
1	0	2	5	0	1	203	1	BearRub	-0.4	-13	8.2	2.9	13.1
1	0	2	5	0	1	204	1	BearRub	-0.1	-13.4	8.2	2.9	13.1
1	0	2	5	0	1	205	1	BearRub	-0.2	-14.1	8.2	2.9	13.1
1	0	2	5	0	1	206	1	BearRub	-0.2	-14.4	8.2	2.9	13.1
1	0	2	5	0	1	207	1	BearRub	-1.2	-20.7	8.2	2.9	13.1
1	0	2	5	0	1	208	1	BearRub	-0.9	-19.7	8.2	2.9	13.1
1	0	2	5	0	1	209	1	BearRub	-0.6	-16.1	8.2	2.9	13.1
1	0	2	5	0	1	210	1	BearRub	-2.4	22.1	8.2	2.9	13.1
1	0	2	5	0	1	211	1	BearRub	-2	-7.1	8.2	2.9	13.1
1	0	2	5	0	1	212	1	BearRub	2.9	16	8.2	2.9	13.1
1	0	2	5	0	1	213	1	BearRub	9.6	-17.6	8.2	2.9	13.1
1	0	2	5	0	1	218	1	BearRub	-1.1	-5.6	8.2	2.9	13.1
1	0	2	5	0	1	219	1	BearRub	0.5	-5.3	8.2	2.9	13.1
1	0	2	5	0	1	220	1	BearRub	19.8	-2.3	8.2	2.9	13.1
1	0	2	5	0	1	221	1	BearRub	19.2	-2.8	8.2	2.9	13.1
1	0	2	5	0	1	222	1	BearRub	20.9	-1.3	8.2	2.9	13.1
1	0	2	5	0	1	223	1	BearRub	20.1	-2	8.2	2.9	13.1
1	0	2	5	0	1	224	1	BearRub	20.9	-1.3	8.2	2.9	13.1
1	0	2	5	0	1	225	1	BearRub	21.1	-1.1	8.2	2.9	13.1
1	0	2	5	0	1	611	3	HighwayCrossing	-5.4	-4.6	8.2	2.9	13.1
1	0	2	5	0	1	612	3	HighwayCrossing	15.6	-6.1	8.2	2.9	13.1
1	0	2	5	0	1	613	3	HighwayCrossing	-19.2	5.8	8.2	2.9	13.1
1	0	2	5	0	1	614	3	HighwayCrossing	-12.9	2.2	8.2	2.9	13.1
1	0	2	5	0	1	615	3	HighwayCrossing	12.6	-3.6	8.2	2.9	13.1
1	0	2	5	0	1	616	3	HighwayCrossing	16.8	-7.4	8.2	2.9	13.1
1	0	2	5	0	1	617	3	HighwayCrossing	-1.7	-5.2	8.2	2.9	13.1
1	0	2	5	0	1	618	3	HighwayCrossing	-16	4.1	8.2	2.9	13.1
1	0	2	5	0	1	619	3	HighwayCrossing	-7.7	-1.7	8.2	2.9	13.1
1	0	2	5	0	1	620	3	HighwayCrossing	14.7	-4.8	8.2	2.9	13.1
1	0	2	5	0	1	621	3	HighwayCrossing	9.2	-0.3	8.2	2.9	13.1
1	0	2	5	0	1	622	3	HighwayCrossing	-9.1	-0.1	8.2	2.9	13.1
1	0	2	5	0	1	623	3	HighwayCrossing	-11.5	1.6	8.2	2.9	13.1
1	0	2	5	0	1	624	3	HighwayCrossing	-10.6	1.3	8.2	2.9	13.1
1	0	2	5	0	1	625	3	HighwayCrossing	-10.2	1	8.2	2.9	13.1
1	0	2	5	0	1	626	3	HighwayCrossing	-8	-1.3	8.2	2.9	13.1
1	0	2	5	0	1	627	3	HighwayCrossing	3.4	-2.6	8.2	2.9	13.1
1	0	2	5	0	1	628	3	HighwayCrossing	-6	-3.8	8.2	2.9	13.1
1	0	2	5	0	1	629	3	HighwayCrossing	-4.5	-5.1	8.2	2.9	13.1
1	0	2	5	0	1	630	3	HighwayCrossing	-4.7	-5.1	8.2	2.9	13.1
1	0	2	6	0	1	6	1	BearRub	13	6.6	8.2	2.9	13.1
1	0	2	6	0	1	30	1	BearRub	1.7	18.8	8.2	2.9	13.1
1	0	2	6	0	1	31	1	BearRub	8.5	-13.9	8.2	2.9	13.1
1	0	2	6	0	1	32	1	BearRub	25.7	5.6	8.2	2.9	13.1
1	0	2	6	0	1	33	1	BearRub	-14.6	12.4	8.2	2.9	13.1
1	0	2	6	0	1	34	1	BearRub	-0.1	19.5	8.2	2.9	13.1
1	0	2	6	0	1	35	1	BearRub	-11.8	20.7	8.2	2.9	13.1
1	0	2	6	0	1	36	1	BearRub	-1.4	2.4	8.2	2.9	13.1
1	0	2	6	0	1	37	1	BearRub	-16.5	-2.1	8.2	2.9	13.1
1	0	2	6	0	1	38	1	BearRub	-21.4	-8.6	8.2	2.9	13.1
1	0	2	6	0	1	39	1	BearRub	2.8	4	8.2	2.9	13.1
1	0	2	6	0	1	40	1	BearRub	-9.5	3.9	8.2	2.9	13.1
1	0	2	6	0	1	42	1	BearRub	-1.2	2.1	8.2	2.9	13.1
1	0	2	6	0	1	43	1	BearRub	-8.7	-6.7	8.2	2.9	13.1
1	0	2	6	0	1	44	1	BearRub	-9.7	4.2	8.2	2.9	13.1
1	0	2	6	0	1	45	1	BearRub	-10.9	6.3	8.2	2.9	13.1
1	0	2	6	0	1	46	1	BearRub	-1.5	20.9	8.2	2.9	13.1
1	0	2	6	0	1	47	1	BearRub	-12.1	0.9	8.2	2.9	13.1
1	0	2	6	0	1	48	1	BearRub	1.8	18.7	8.2	2.9	13.1
1	0	2	6	0	1	49	1	BearRub	-17.9	-7.5	8.2	2.9	13.1
1	0	2	6	0	1	50	1	BearRub	-9.9	4.6	8.2	2.9	13.1
1	0	2	6	0	1	51	1	BearRub	-2.4	3.6	8.2	2.9	13.1
1	0	2	6	0	1	52	1	BearRub	-17.8	-2.8	8.2	2.9	13.1
1	0	2	6	0	1	53	1	BearRub	-20.7	4.8	8.2	2.9	13.1
1	0	2	6	0	1	54	1	BearRub	-14.1	11.8	8.2	2.9	13.1
1	0	2	6	0	1	55	1	BearRub	0.8	14.6	8.2	2.9	13.1
1	0	2	6	0	1	56	1	BearRub	-4	23.3	8.2	2.9	13.1
1	0	2	6	0	1	57	1	BearRub	-12.5	20.1	8.2	2.9	13.1
1	0	2	6	0	1	58	1	BearRub	-15.4	13.3	8.2	2.9	13.1
1	0	2	6	0	1	59	1	BearRub	-0.3	19.6	8.2	2.9	13.1
1	0	2	6	0	1	60	1	BearRub	2.2	5.5	8.2	2.9	13.1
1	0	2	6	0	1	61	1	BearRub	10.2	-18.8	8.2	2.9	13.1
1	0	2	6	0	1	62	1	BearRub	-6.5	23.8	8.2	2.9	13.1
1	0	2	6	0	1	63	1	BearRub	-8.2	21.1	8.2	2.9	13.1
1	0	2	6	0	1	64	1	BearRub	9	5.8	8.2	2.9	13.1
1	0	2	6	0	1	65	1	BearRub	-9.3	3.6	8.2	2.9	13.1
1	0	2	6	0	1	66	1	BearRub	6.1	11.2	8.2	2.9	13.1
1	0	2	6	0	1	67	1	BearRub	4.1	14	8.2	2.9	13.1
1	0	2	6	0	1	68	1	BearRub	2.8	15.1	8.2	2.9	13.1
1	0	2	6	0	1	69	1	BearRub	-2.3	3.6	8.2	2.9	13.1
1	0	2	6	0	1	70	1	BearRub	-9.3	11.2	8.2	2.9	13.1
1	0	2	6	0	1	71	1	BearRub	-4.4	9.5	8.2	2.9	13.1
1	0	2	6	0	1	73	1	BearRub	-12.8	10.2	8.2	2.9	13.1
1	0	2	6	0	1	74	1	BearRub	-9.9	21.8	8.2	2.9	13.1
1	0	2	6	0	1	75	1	BearRub	10	7.4	8.2	2.9	13.1
1	0	2	6	0	1	76	1	BearRub	0.8	9.2	8.2	2.9	13.1
1	0	2	6	0	1	77	1	BearRub	2.5	4.6	8.2	2.9	13.1
1	0	2	6	0	1	78	1	BearRub	5.3	-25.6	8.2	2.9	13.1
1	0	2	6	0	1	79	1	BearRub	-9.2	2.8	8.2	2.9	13.1
1	0	2	6	0	1	80	1	BearRub	-24.8	1.9	8.2	2.9	13.1
1	0	2	6	0	1	81	1	BearRub	-17.7	-8.1	8.2	2.9	13.1
1	0	2	6	0	1	83	1	BearRub	-21.4	-8.6	8.2	2.9	13.1
1	0	2	6	0	1	84	1	BearRub	-25.2	2.9	8.2	2.9	13.1
1	0	2	6	0	1	85	1	BearRub	-9	11.2	8.2	2.9	13.1
1	0	2	6	0	1	86	1	BearRub	-3.5	6.7	8.2	2.9	13.1
1	0	2	6	0	1	87	1	BearRub	4.1	14	8.2	2.9	13.1
1	0	2	6	0	1	88	1	BearRub	-1.7	-10.5	8.2	2.9	13.1
1	0	2	6	0	1	89	1	BearRub	2.9	4	8.2	2.9	13.1
1	0	2	6	0	1	90	1	BearRub	-0.1	19.5	8.2	2.9	13.1
1	0	2	6	0	1	91	1	BearRub	13	-13.7	8.2	2.9	13.1
1	0	2	6	0	1	92	1	BearRub	7.1	-12.4	8.2	2.9	13.1
1	0	2	6	0	1	93	1	BearRub	-9.4	3.8	8.2	2.9	13.1
1	0	2	6	0	1	94	1	BearRub	-19.8	-4.1	8.2	2.9	13.1
1	0	2	6	0	1	95	1	BearRub	-16.2	19.5	8.2	2.9	13.1
1	0	2	6	0	1	97	1	BearRub	-16.5	20	8.2	2.9	13.1
1	0	2	6	0	1	98	1	BearRub	-7.5	19.2	8.2	2.9	13.1
1	0	2	6	0	1	99	1	BearRub	-8.3	21.8	8.2	2.9	13.1
1	0	2	6	0	1	100	1	BearRub	-1.7	2.6	8.2	2.9	13.1
1	0	2	6	0	1	101	1	BearRub	0.8	10.3	8.2	2.9	13.1
1	0	2	6	0	1	102	1	BearRub	-20.7	4.8	8.2	2.9	13.1
1	0	2	6	0	1	103	1	BearRub	-10.8	-11.4	8.2	2.9	13.1
1	0	2	6	0	1	104	1	BearRub	5.2	12.6	8.2	2.9	13.1
1	0	2	6	0	1	105	1	BearRub	-1.7	-10.5	8.2	2.9	13.1
1	0	2	6	0	1	106	1	BearRub	-14.7	-1.3	8.2	2.9	13.1
1	0	2	6	0	1	107	1	BearRub	-14.8	19.8	8.2	2.9	13.1
1	0	2	6	0	1	108	1	BearRub	1	1.6	8.2	2.9	13.1
1	0	2	6	0	1	109	1	BearRub	-3.3	22.8	8.2	2.9	13.1
1	0	2	6	0	1	110	1	BearRub	-25.2	3	8.2	2.9	13.1
1	0	2	6	0	1	111	1	BearRub	10.2	7.1	8.2	2.9	13.1
1	0	2	6	0	1	112	1	BearRub	-2.4	3.8	8.2	2.9	13.1
1	0	2	6	0	1	113	1	BearRub	-8.3	21.8	8.2	2.9	13.1
1	0	2	6	0	1	114	1	BearRub	0.7	1.4	8.2	2.9	13.1
1	0	2	6	0	1	115	1	BearRub	-9.9	21.8	8.2	2.9	13.1
1	0	2	6	0	1	116	1	BearRub	0.8	9.5	8.2	2.9	13.1
1	0	2	6	0	1	117	1	BearRub	-9.8	4.5	8.2	2.9	13.1
1	0	2	6	0	1	118	1	BearRub	-9.8	4.4	8.2	2.9	13.1
1	0	2	6	0	1	119	1	BearRub	-9.8	4.4	8.2	2.9	13.1
1	0	2	6	0	1	120	1	BearRub	-8.3	21.8	8.2	2.9	13.1
1	0	2	6	0	1	122	1	BearRub	22.1	-0.1	8.2	2.9	13.1
1	0	2	6	0	1	123	1	BearRub	21.4	-0.6	8.2	2.9	13.1
1	0	2	6	0	1	124	1	BearRub	11.1	-12.1	8.2	2.9	13.1
1	0	2	6	0	1	125	1	BearRub	10.3	-12.5	8.2	2.9	13.1
1	0	2	6	0	1	126	1	BearRub	22	5.3	8.2	2.9	13.1
1	0	2	6	0	1	127	1	BearRub	5.1	-9.5	8.2	2.9	13.1
1	0	2	6	0	1	128	1	BearRub	12.1	-23	8.2	2.9	13.1
1	0	2	6	0	1	129	1	BearRub	13.8	-15.1	8.2	2.9	13.1
1	0	2	6	0	1	130	1	BearRub	-0.6	1.1	8.2	2.9	13.1
1	0	2	6	0	1	131	1	BearRub	-8.7	-6.7	8.2	2.9	13.1
1	0	2	6	0	1	132	1	BearRub	6.9	10.2	8.2	2.9	13.1
1	0	2	6	0	1	133	1	BearRub	8.2	7.7	8.2	2.9	13.1
1	0	2	6	0	1	134	1	BearRub	6.5	-11.5	8.2	2.9	13.1
1	0	2	6	0	1	135	1	BearRub	6.1	11.1	8.2	2.9	13.1
1	0	2	6	0	1	136	1	BearRub	10.3	-12.4	8.2	2.9	13.1
1	0	2	6	0	1	137	1	BearRub	22.2	0.5	8.2	2.9	13.1
1	0	2	6	0	1	138	1	BearRub	19.2	7.6	8.2	2.9	13.1
1	0	2	6	0	1	139	1	BearRub	6.3	-11.4	8.2	2.9	13.1
1	0	2	6	0	1	140	1	BearRub	11.6	-22.4	8.2	2.9	13.1
1	0	2	6	0	1	141	1	BearRub	1.8	1.6	8.2	2.9	13.1
1	0	2	6	0	1	142	1	BearRub	7.4	-12.9	8.2	2.9	13.1
1	0	2	6	0	1	143	1	BearRub	-11.1	1.2	8.2	2.9	13.1
1	0	2	6	0	1	144	1	BearRub	-13.7	-0.1	8.2	2.9	13.1
1	0	2	6	0	1	145	1	BearRub	-12.1	0.9	8.2	2.9	13.1
1	0	2	6	0	1	146	1	BearRub	-11.1	1.3	8.2	2.9	13.1
1	0	2	6	0	1	147	1	BearRub	-13.7	-0.1	8.2	2.9	13.1
1	0	2	6	0	1	148	1	BearRub	18.1	8.2	8.2	2.9	13.1
1	0	2	6	0	1	149	1	BearRub	1.9	1.6	8.2	2.9	13.1
1	0	2	6	0	1	150	1	BearRub	22.2	0.6	8.2	2.9	13.1
1	0	2	6	0	1	151	1	BearRub	21.7	-0.4	8.2	2.9	13.1
1	0	2	6	0	1	152	1	BearRub	-14.2	-0.8	8.2	2.9	13.1
1	0	2	6	0	1	153	1	BearRub	-14.8	-1.4	8.2	2.9	13.1
1	0	2	6	0	1	154	1	BearRub	-14.7	-1.3	8.2	2.9	13.1
1	0	2	6	0	1	155	1	BearRub	25.9	5.8	8.2	2.9	13.1
1	0	2	6	0	1	156	1	BearRub	20.8	-1.4	8.2	2.9	13.1
1	0	2	6	0	1	157	1	BearRub	22.4	1.5	8.2	2.9	13.1
1	0	2	6	0	1	158	1	BearRub	22.3	2.7	8.2	2.9	13.1
1	0	2	6	0	1	159	1	BearRub	8.9	-13.9	8.2	2.9	13.1
1	0	2	6	0	1	160	1	BearRub	22	0.2	8.2	2.9	13.1
1	0	2	6	0	1	161	1	BearRub	8.4	-13.8	8.2	2.9	13.1
1	0	2	6	0	1	162	1	BearRub	13.6	-23.4	8.2	2.9	13.1
1	0	2	6	0	1	163	1	BearRub	19	7.8	8.2	2.9	13.1
1	0	2	6	0	1	164	1	BearRub	-8.7	-6.8	8.2	2.9	13.1
1	0	2	6	0	1	165	1	BearRub	22.6	1.8	8.2	2.9	13.1
1	0	2	6	0	1	166	1	BearRub	22	-0.2	8.2	2.9	13.1
1	0	2	6	0	1	167	1	BearRub	19.8	-2.3	8.2	2.9	13.1
1	0	2	6	0	1	168	1	BearRub	-8.6	-6.5	8.2	2.9	13.1
1	0	2	6	0	1	169	1	BearRub	7.3	9.8	8.2	2.9	13.1
1	0	2	6	0	1	170	1	BearRub	18.9	-3	8.2	2.9	13.1
1	0	2	6	0	1	171	1	BearRub	19.1	7.7	8.2	2.9	13.1
1	0	2	6	0	1	172	1	BearRub	18.3	-3.9	8.2	2.9	13.1
1	0	2	6	0	1	173	1	BearRub	9.2	3.8	8.2	2.9	13.1
1	0	2	6	0	1	174	1	BearRub	17.6	8.3	8.2	2.9	13.1
1	0	2	6	0	1	175	1	BearRub	7.8	8.9	8.2	2.9	13.1
1	0	2	6	0	1	176	1	BearRub	8.3	7.6	8.2	2.9	13.1
1	0	2	6	0	1	177	1	BearRub	4.4	13.7	8.2	2.9	13.1
1	0	2	6	0	1	178	1	BearRub	6.9	10.2	8.2	2.9	13.1
1	0	2	6	0	1	179	1	BearRub	9.2	-10.1	8.2	2.9	13.1
1	0	2	6	0	1	181	1	BearRub	1	-5.3	8.2	2.9	13.1
1	0	2	6	0	1	182	1	BearRub	22.2	0.5	8.2	2.9	13.1
1	0	2	6	0	1	186	1	BearRub	-2.2	-8.1	8.2	2.9	13.1
1	0	2	6	0	1	187	1	BearRub	-0.9	-12.1	8.2	2.9	13.1
1	0	2	6	0	1	188	1	BearRub	2.1	-16.2	8.2	2.9	13.1
1	0	2	6	0	1	189	1	BearRub	2.8	-17.2	8.2	2.9	13.1
1	0	2	6	0	1	190	1	BearRub	-2	-9.3	8.2	2.9	13.1
1	0	2	6	0	1	191	1	BearRub	0.7	-14.4	8.2	2.9	13.1
1	0	2	6	0	1	192	1	BearRub	4.5	-19.6	8.2	2.9	13.1
1	0	2	6	0	1	193	1	BearRub	4.7	-20.2	8.2	2.9	13.1
1	0	2	6	0	1	194	1	BearRub	-1.5	-11.1	8.2	2.9	13.1
1	0	2	6	0	1	195	1	BearRub	4	-18.6	8.2	2.9	13.1
1	0	2	6	0	1	196	1	BearRub	-1.8	-10.2	8.2	2.9	13.1
1	0	2	6	0	1	197	1	BearRub	5.5	-22.2	8.2	2.9	13.1
1	0	2	6	0	1	198	1	BearRub	1.6	-15.8	8.2	2.9	13.1
1	0	2	6	0	1	199	1	BearRub	5.1	-24.3	8.2	2.9	13.1
1	0	2	6	0	1	200	1	BearRub	-1.1	-20.2	8.2	2.9	13.1
1	0	2	6	0	1	201	1	BearRub	-1.1	-20	8.2	2.9	13.1
1	0	2	6	0	1	202	1	BearRub	-0.3	-14.9	8.2	2.9	13.1
1	0	2	6	0	1	203	1	BearRub	-0.4	-13	8.2	2.9	13.1
1	0	2	6	0	1	204	1	BearRub	-0.1	-13.4	8.2	2.9	13.1
1	0	2	6	0	1	205	1	BearRub	-0.2	-14.1	8.2	2.9	13.1
1	0	2	6	0	1	206	1	BearRub	-0.2	-14.4	8.2	2.9	13.1
1	0	2	6	0	1	207	1	BearRub	-1.2	-20.7	8.2	2.9	13.1
1	0	2	6	0	1	208	1	BearRub	-0.9	-19.7	8.2	2.9	13.1
1	0	2	6	0	1	209	1	BearRub	-0.6	-16.1	8.2	2.9	13.1
1	0	2	6	0	1	210	1	BearRub	-2.4	22.1	8.2	2.9	13.1
1	0	2	6	0	1	211	1	BearRub	-2	-7.1	8.2	2.9	13.1
1	0	2	6	0	1	212	1	BearRub	2.9	16	8.2	2.9	13.1
1	0	2	6	0	1	213	1	BearRub	9.6	-17.6	8.2	2.9	13.1
1	0	2	6	0	1	218	1	BearRub	-1.1	-5.6	8.2	2.9	13.1
1	0	2	6	0	1	219	1	BearRub	0.5	-5.3	8.2	2.9	13.1
1	0	2	6	0	1	220	1	BearRub	19.8	-2.3	8.2	2.9	13.1
1	0	2	6	0	1	221	1	BearRub	19.2	-2.8	8.2	2.9	13.1
1	0	2	6	0	1	222	1	BearRub	20.9	-1.3	8.2	2.9	13.1
1	0	2	6	0	1	223	1	BearRub	20.1	-2	8.2	2.9	13.1
1	0	2	6	0	1	224	1	BearRub	20.9	-1.3	8.2	2.9	13.1
1	0	2	6	0	1	225	1	BearRub	21.1	-1.1	8.2	2.9	13.1
1	0	2	6	0	1	611	3	HighwayCrossing	-5.4	-4.6	8.2	2.9	13.1
1	0	2	6	0	1	612	3	HighwayCrossing	15.6	-6.1	8.2	2.9	13.1
1	0	2	6	0	1	613	3	HighwayCrossing	-19.2	5.8	8.2	2.9	13.1
1	0	2	6	0	1	614	3	HighwayCrossing	-12.9	2.2	8.2	2.9	13.1
1	0	2	6	0	1	615	3	HighwayCrossing	12.6	-3.6	8.2	2.9	13.1
1	0	2	6	0	1	616	3	HighwayCrossing	16.8	-7.4	8.2	2.9	13.1
1	0	2	6	0	1	617	3	HighwayCrossing	-1.7	-5.2	8.2	2.9	13.1
1	0	2	6	0	1	618	3	HighwayCrossing	-16	4.1	8.2	2.9	13.1
1	0	2	6	0	1	619	3	HighwayCrossing	-7.7	-1.7	8.2	2.9	13.1
1	0	2	6	0	1	620	3	HighwayCrossing	14.7	-4.8	8.2	2.9	13.1
1	0	2	6	0	1	621	3	HighwayCrossing	9.2	-0.3	8.2	2.9	13.1
1	0	2	6	0	1	622	3	HighwayCrossing	-9.1	-0.1	8.2	2.9	13.1
1	0	2	6	0	1	623	3	HighwayCrossing	-11.5	1.6	8.2	2.9	13.1
1	0	2	6	0	1	624	3	HighwayCrossing	-10.6	1.3	8.2	2.9	13.1
1	0	2	6	0	1	625	3	HighwayCrossing	-10.2	1	8.2	2.9	13.1
1	0	2	6	0	1	626	3	HighwayCrossing	-8	-1.3	8.2	2.9	13.1
1	0	2	6	0	1	627	3	HighwayCrossing	3.4	-2.6	8.2	2.9	13.1
1	0	2	6	0	1	628	3	HighwayCrossing	-6	-3.8	8.2	2.9	13.1
1	0	2	6	0	1	629	3	HighwayCrossing	-4.5	-5.1	8.2	2.9	13.1
1	0	2	6	0	1	630	3	HighwayCrossing	-4.7	-5.1	8.2	2.9	13.1
1	0	2	7	0	1	6	1	BearRub	13	6.6	8.2	2.9	13.1
1	0	2	7	0	1	9	1	BearRub	14.4	10.1	8.2	2.9	13.1
1	0	2	7	0	1	10	1	BearRub	15.2	8.3	8.2	2.9	13.1
1	0	2	7	0	1	11	1	BearRub	14.5	9.8	8.2	2.9	13.1
1	0	2	7	0	1	30	1	BearRub	1.7	18.8	8.2	2.9	13.1
1	0	2	7	0	1	32	1	BearRub	25.7	5.6	8.2	2.9	13.1
1	0	2	7	0	1	34	1	BearRub	-0.1	19.5	8.2	2.9	13.1
1	0	2	7	0	1	36	1	BearRub	-1.4	2.4	8.2	2.9	13.1
1	0	2	7	0	1	37	1	BearRub	-16.5	-2.1	8.2	2.9	13.1
1	0	2	7	0	1	38	1	BearRub	-21.4	-8.6	8.2	2.9	13.1
1	0	2	7	0	1	39	1	BearRub	2.8	4	8.2	2.9	13.1
1	0	2	7	0	1	41	1	BearRub	1.6	1.4	8.2	2.9	13.1
1	0	2	7	0	1	42	1	BearRub	-1.2	2.1	8.2	2.9	13.1
1	0	2	7	0	1	46	1	BearRub	-1.5	20.9	8.2	2.9	13.1
1	0	2	7	0	1	47	1	BearRub	-12.1	0.9	8.2	2.9	13.1
1	0	2	7	0	1	48	1	BearRub	1.8	18.7	8.2	2.9	13.1
1	0	2	7	0	1	49	1	BearRub	-17.9	-7.5	8.2	2.9	13.1
1	0	2	7	0	1	51	1	BearRub	-2.4	3.6	8.2	2.9	13.1
1	0	2	7	0	1	52	1	BearRub	-17.8	-2.8	8.2	2.9	13.1
1	0	2	7	0	1	53	1	BearRub	-20.7	4.8	8.2	2.9	13.1
1	0	2	7	0	1	55	1	BearRub	0.8	14.6	8.2	2.9	13.1
1	0	2	7	0	1	56	1	BearRub	-4	23.3	8.2	2.9	13.1
1	0	2	7	0	1	59	1	BearRub	-0.3	19.6	8.2	2.9	13.1
1	0	2	7	0	1	60	1	BearRub	2.2	5.5	8.2	2.9	13.1
1	0	2	7	0	1	61	1	BearRub	10.2	-18.8	8.2	2.9	13.1
1	0	2	7	0	1	62	1	BearRub	-6.5	23.8	8.2	2.9	13.1
1	0	2	7	0	1	63	1	BearRub	-8.2	21.1	8.2	2.9	13.1
1	0	2	7	0	1	68	1	BearRub	2.8	15.1	8.2	2.9	13.1
1	0	2	7	0	1	69	1	BearRub	-2.3	3.6	8.2	2.9	13.1
1	0	2	7	0	1	71	1	BearRub	-4.4	9.5	8.2	2.9	13.1
1	0	2	7	0	1	76	1	BearRub	0.8	9.2	8.2	2.9	13.1
1	0	2	7	0	1	77	1	BearRub	2.5	4.6	8.2	2.9	13.1
1	0	2	7	0	1	78	1	BearRub	5.3	-25.6	8.2	2.9	13.1
1	0	2	7	0	1	80	1	BearRub	-24.8	1.9	8.2	2.9	13.1
1	0	2	7	0	1	81	1	BearRub	-17.7	-8.1	8.2	2.9	13.1
1	0	2	7	0	1	82	1	BearRub	2	1.3	8.2	2.9	13.1
1	0	2	7	0	1	83	1	BearRub	-21.4	-8.6	8.2	2.9	13.1
1	0	2	7	0	1	84	1	BearRub	-25.2	2.9	8.2	2.9	13.1
1	0	2	7	0	1	86	1	BearRub	-3.5	6.7	8.2	2.9	13.1
1	0	2	7	0	1	88	1	BearRub	-1.7	-10.5	8.2	2.9	13.1
1	0	2	7	0	1	89	1	BearRub	2.9	4	8.2	2.9	13.1
1	0	2	7	0	1	90	1	BearRub	-0.1	19.5	8.2	2.9	13.1
1	0	2	7	0	1	91	1	BearRub	13	-13.7	8.2	2.9	13.1
1	0	2	7	0	1	94	1	BearRub	-19.8	-4.1	8.2	2.9	13.1
1	0	2	7	0	1	96	1	BearRub	14	-23.7	8.2	2.9	13.1
1	0	2	7	0	1	98	1	BearRub	-7.5	19.2	8.2	2.9	13.1
1	0	2	7	0	1	99	1	BearRub	-8.3	21.8	8.2	2.9	13.1
1	0	2	7	0	1	100	1	BearRub	-1.7	2.6	8.2	2.9	13.1
1	0	2	7	0	1	101	1	BearRub	0.8	10.3	8.2	2.9	13.1
1	0	2	7	0	1	102	1	BearRub	-20.7	4.8	8.2	2.9	13.1
1	0	2	7	0	1	103	1	BearRub	-10.8	-11.4	8.2	2.9	13.1
1	0	2	7	0	1	105	1	BearRub	-1.7	-10.5	8.2	2.9	13.1
1	0	2	7	0	1	108	1	BearRub	1	1.6	8.2	2.9	13.1
1	0	2	7	0	1	109	1	BearRub	-3.3	22.8	8.2	2.9	13.1
1	0	2	7	0	1	110	1	BearRub	-25.2	3	8.2	2.9	13.1
1	0	2	7	0	1	112	1	BearRub	-2.4	3.8	8.2	2.9	13.1
1	0	2	7	0	1	113	1	BearRub	-8.3	21.8	8.2	2.9	13.1
1	0	2	7	0	1	114	1	BearRub	0.7	1.4	8.2	2.9	13.1
1	0	2	7	0	1	116	1	BearRub	0.8	9.5	8.2	2.9	13.1
1	0	2	7	0	1	120	1	BearRub	-8.3	21.8	8.2	2.9	13.1
1	0	2	7	0	1	122	1	BearRub	22.1	-0.1	8.2	2.9	13.1
1	0	2	7	0	1	123	1	BearRub	21.4	-0.6	8.2	2.9	13.1
1	0	2	7	0	1	124	1	BearRub	11.1	-12.1	8.2	2.9	13.1
1	0	2	7	0	1	125	1	BearRub	10.3	-12.5	8.2	2.9	13.1
1	0	2	7	0	1	126	1	BearRub	22	5.3	8.2	2.9	13.1
1	0	2	7	0	1	128	1	BearRub	12.1	-23	8.2	2.9	13.1
1	0	2	7	0	1	129	1	BearRub	13.8	-15.1	8.2	2.9	13.1
1	0	2	7	0	1	130	1	BearRub	-0.6	1.1	8.2	2.9	13.1
1	0	2	7	0	1	131	1	BearRub	-8.7	-6.7	8.2	2.9	13.1
1	0	2	7	0	1	136	1	BearRub	10.3	-12.4	8.2	2.9	13.1
1	0	2	7	0	1	137	1	BearRub	22.2	0.5	8.2	2.9	13.1
1	0	2	7	0	1	138	1	BearRub	19.2	7.6	8.2	2.9	13.1
1	0	2	7	0	1	140	1	BearRub	11.6	-22.4	8.2	2.9	13.1
1	0	2	7	0	1	141	1	BearRub	1.8	1.6	8.2	2.9	13.1
1	0	2	7	0	1	143	1	BearRub	-11.1	1.2	8.2	2.9	13.1
1	0	2	7	0	1	144	1	BearRub	-13.7	-0.1	8.2	2.9	13.1
1	0	2	7	0	1	145	1	BearRub	-12.1	0.9	8.2	2.9	13.1
1	0	2	7	0	1	146	1	BearRub	-11.1	1.3	8.2	2.9	13.1
1	0	2	7	0	1	147	1	BearRub	-13.7	-0.1	8.2	2.9	13.1
1	0	2	7	0	1	148	1	BearRub	18.1	8.2	8.2	2.9	13.1
1	0	2	7	0	1	149	1	BearRub	1.9	1.6	8.2	2.9	13.1
1	0	2	7	0	1	150	1	BearRub	22.2	0.6	8.2	2.9	13.1
1	0	2	7	0	1	151	1	BearRub	21.7	-0.4	8.2	2.9	13.1
1	0	2	7	0	1	152	1	BearRub	-14.2	-0.8	8.2	2.9	13.1
1	0	2	7	0	1	153	1	BearRub	-14.8	-1.4	8.2	2.9	13.1
1	0	2	7	0	1	154	1	BearRub	-14.7	-1.3	8.2	2.9	13.1
1	0	2	7	0	1	155	1	BearRub	25.9	5.8	8.2	2.9	13.1
1	0	2	7	0	1	156	1	BearRub	20.8	-1.4	8.2	2.9	13.1
1	0	2	7	0	1	157	1	BearRub	22.4	1.5	8.2	2.9	13.1
1	0	2	7	0	1	158	1	BearRub	22.3	2.7	8.2	2.9	13.1
1	0	2	7	0	1	159	1	BearRub	8.9	-13.9	8.2	2.9	13.1
1	0	2	7	0	1	160	1	BearRub	22	0.2	8.2	2.9	13.1
1	0	2	7	0	1	162	1	BearRub	13.6	-23.4	8.2	2.9	13.1
1	0	2	7	0	1	163	1	BearRub	19	7.8	8.2	2.9	13.1
1	0	2	7	0	1	164	1	BearRub	-8.7	-6.8	8.2	2.9	13.1
1	0	2	7	0	1	165	1	BearRub	22.6	1.8	8.2	2.9	13.1
1	0	2	7	0	1	166	1	BearRub	22	-0.2	8.2	2.9	13.1
1	0	2	7	0	1	167	1	BearRub	19.8	-2.3	8.2	2.9	13.1
1	0	2	7	0	1	168	1	BearRub	-8.6	-6.5	8.2	2.9	13.1
1	0	2	7	0	1	170	1	BearRub	18.9	-3	8.2	2.9	13.1
1	0	2	7	0	1	171	1	BearRub	19.1	7.7	8.2	2.9	13.1
1	0	2	7	0	1	172	1	BearRub	18.3	-3.9	8.2	2.9	13.1
1	0	2	7	0	1	174	1	BearRub	17.6	8.3	8.2	2.9	13.1
1	0	2	7	0	1	179	1	BearRub	9.2	-10.1	8.2	2.9	13.1
1	0	2	7	0	1	181	1	BearRub	1	-5.3	8.2	2.9	13.1
1	0	2	7	0	1	182	1	BearRub	22.2	0.5	8.2	2.9	13.1
1	0	2	7	0	1	183	1	BearRub	14.1	10.5	8.2	2.9	13.1
1	0	2	7	0	1	184	1	BearRub	13.6	11.5	8.2	2.9	13.1
1	0	2	7	0	1	186	1	BearRub	-2.2	-8.1	8.2	2.9	13.1
1	0	2	7	0	1	187	1	BearRub	-0.9	-12.1	8.2	2.9	13.1
1	0	2	7	0	1	188	1	BearRub	2.1	-16.2	8.2	2.9	13.1
1	0	2	7	0	1	189	1	BearRub	2.8	-17.2	8.2	2.9	13.1
1	0	2	7	0	1	190	1	BearRub	-2	-9.3	8.2	2.9	13.1
1	0	2	7	0	1	191	1	BearRub	0.7	-14.4	8.2	2.9	13.1
1	0	2	7	0	1	192	1	BearRub	4.5	-19.6	8.2	2.9	13.1
1	0	2	7	0	1	193	1	BearRub	4.7	-20.2	8.2	2.9	13.1
1	0	2	7	0	1	194	1	BearRub	-1.5	-11.1	8.2	2.9	13.1
1	0	2	7	0	1	195	1	BearRub	4	-18.6	8.2	2.9	13.1
1	0	2	7	0	1	196	1	BearRub	-1.8	-10.2	8.2	2.9	13.1
1	0	2	7	0	1	197	1	BearRub	5.5	-22.2	8.2	2.9	13.1
1	0	2	7	0	1	198	1	BearRub	1.6	-15.8	8.2	2.9	13.1
1	0	2	7	0	1	199	1	BearRub	5.1	-24.3	8.2	2.9	13.1
1	0	2	7	0	1	200	1	BearRub	-1.1	-20.2	8.2	2.9	13.1
1	0	2	7	0	1	201	1	BearRub	-1.1	-20	8.2	2.9	13.1
1	0	2	7	0	1	202	1	BearRub	-0.3	-14.9	8.2	2.9	13.1
1	0	2	7	0	1	203	1	BearRub	-0.4	-13	8.2	2.9	13.1
1	0	2	7	0	1	204	1	BearRub	-0.1	-13.4	8.2	2.9	13.1
1	0	2	7	0	1	205	1	BearRub	-0.2	-14.1	8.2	2.9	13.1
1	0	2	7	0	1	206	1	BearRub	-0.2	-14.4	8.2	2.9	13.1
1	0	2	7	0	1	207	1	BearRub	-1.2	-20.7	8.2	2.9	13.1
1	0	2	7	0	1	208	1	BearRub	-0.9	-19.7	8.2	2.9	13.1
1	0	2	7	0	1	209	1	BearRub	-0.6	-16.1	8.2	2.9	13.1
1	0	2	7	0	1	210	1	BearRub	-2.4	22.1	8.2	2.9	13.1
1	0	2	7	0	1	211	1	BearRub	-2	-7.1	8.2	2.9	13.1
1	0	2	7	0	1	212	1	BearRub	2.9	16	8.2	2.9	13.1
1	0	2	7	0	1	213	1	BearRub	9.6	-17.6	8.2	2.9	13.1
1	0	2	7	0	1	218	1	BearRub	-1.1	-5.6	8.2	2.9	13.1
1	0	2	7	0	1	219	1	BearRub	0.5	-5.3	8.2	2.9	13.1
1	0	2	7	0	1	220	1	BearRub	19.8	-2.3	8.2	2.9	13.1
1	0	2	7	0	1	221	1	BearRub	19.2	-2.8	8.2	2.9	13.1
1	0	2	7	0	1	222	1	BearRub	20.9	-1.3	8.2	2.9	13.1
1	0	2	7	0	1	223	1	BearRub	20.1	-2	8.2	2.9	13.1
1	0	2	7	0	1	224	1	BearRub	20.9	-1.3	8.2	2.9	13.1
1	0	2	7	0	1	225	1	BearRub	21.1	-1.1	8.2	2.9	13.1
1	0	2	7	0	1	611	3	HighwayCrossing	-5.4	-4.6	8.2	2.9	13.1
1	0	2	7	0	1	612	3	HighwayCrossing	15.6	-6.1	8.2	2.9	13.1
1	0	2	7	0	1	613	3	HighwayCrossing	-19.2	5.8	8.2	2.9	13.1
1	0	2	7	0	1	614	3	HighwayCrossing	-12.9	2.2	8.2	2.9	13.1
1	0	2	7	0	1	615	3	HighwayCrossing	12.6	-3.6	8.2	2.9	13.1
1	0	2	7	0	1	616	3	HighwayCrossing	16.8	-7.4	8.2	2.9	13.1
1	0	2	7	0	1	617	3	HighwayCrossing	-1.7	-5.2	8.2	2.9	13.1
1	0	2	7	0	1	618	3	HighwayCrossing	-16	4.1	8.2	2.9	13.1
1	0	2	7	0	1	619	3	HighwayCrossing	-7.7	-1.7	8.2	2.9	13.1
1	0	2	7	0	1	620	3	HighwayCrossing	14.7	-4.8	8.2	2.9	13.1
1	0	2	7	0	1	621	3	HighwayCrossing	9.2	-0.3	8.2	2.9	13.1
1	0	2	7	0	1	622	3	HighwayCrossing	-9.1	-0.1	8.2	2.9	13.1
1	0	2	7	0	1	623	3	HighwayCrossing	-11.5	1.6	8.2	2.9	13.1
1	0	2	7	0	1	624	3	HighwayCrossing	-10.6	1.3	8.2	2.9	13.1
1	0	2	7	0	1	625	3	HighwayCrossing	-10.2	1	8.2	2.9	13.1
1	0	2	7	0	1	626	3	HighwayCrossing	-8	-1.3	8.2	2.9	13.1
1	0	2	7	0	1	627	3	HighwayCrossing	3.4	-2.6	8.2	2.9	13.1
1	0	2	7	0	1	628	3	HighwayCrossing	-6	-3.8	8.2	2.9	13.1
1	0	2	7	0	1	629	3	HighwayCrossing	-4.5	-5.1	8.2	2.9	13.1
1	0	2	7	0	1	630	3	HighwayCrossing	-4.7	-5.1	8.2	2.9	13.1
1	0	2	8	0	1	611	3	HighwayCrossing	-5.4	-4.6	8.2	2.9	13.1
1	0	2	8	0	1	612	3	HighwayCrossing	15.6	-6.1	8.2	2.9	13.1
1	0	2	8	0	1	613	3	HighwayCrossing	-19.2	5.8	8.2	2.9	13.1
1	0	2	8	0	1	614	3	HighwayCrossing	-12.9	2.2	8.2	2.9	13.1
1	0	2	8	0	1	615	3	HighwayCrossing	12.6	-3.6	8.2	2.9	13.1
1	0	2	8	0	1	616	3	HighwayCrossing	16.8	-7.4	8.2	2.9	13.1
1	0	2	8	0	1	617	3	HighwayCrossing	-1.7	-5.2	8.2	2.9	13.1
1	0	2	8	0	1	618	3	HighwayCrossing	-16	4.1	8.2	2.9	13.1
1	0	2	8	0	1	619	3	HighwayCrossing	-7.7	-1.7	8.2	2.9	13.1
1	0	2	8	0	1	620	3	HighwayCrossing	14.7	-4.8	8.2	2.9	13.1
1	0	2	8	0	1	621	3	HighwayCrossing	9.2	-0.3	8.2	2.9	13.1
1	0	2	8	0	1	622	3	HighwayCrossing	-9.1	-0.1	8.2	2.9	13.1
1	0	2	8	0	1	623	3	HighwayCrossing	-11.5	1.6	8.2	2.9	13.1
1	0	2	8	0	1	624	3	HighwayCrossing	-10.6	1.3	8.2	2.9	13.1
1	0	2	8	0	1	625	3	HighwayCrossing	-10.2	1	8.2	2.9	13.1
1	0	2	8	0	1	626	3	HighwayCrossing	-8	-1.3	8.2	2.9	13.1
1	0	2	8	0	1	627	3	HighwayCrossing	3.4	-2.6	8.2	2.9	13.1
1	0	2	8	0	1	628	3	HighwayCrossing	-6	-3.8	8.2	2.9	13.1
1	0	2	8	0	1	629	3	HighwayCrossing	-4.5	-5.1	8.2	2.9	13.1
1	0	2	8	0	1	630	3	HighwayCrossing	-4.7	-5.1	8.2	2.9	13.1
1	0	3	1	0	1	33	1	BearRub	-14.6	12.4	8.2	2.9	13.1
1	0	3	1	0	1	36	1	BearRub	-1.4	2.4	8.2	2.9	13.1
1	0	3	1	0	1	37	1	BearRub	-16.5	-2.1	8.2	2.9	13.1
1	0	3	1	0	1	41	1	BearRub	1.6	1.4	8.2	2.9	13.1
1	0	3	1	0	1	42	1	BearRub	-1.2	2.1	8.2	2.9	13.1
1	0	3	1	0	1	43	1	BearRub	-8.7	-6.7	8.2	2.9	13.1
1	0	3	1	0	1	47	1	BearRub	-12.1	0.9	8.2	2.9	13.1
1	0	3	1	0	1	49	1	BearRub	-17.9	-7.5	8.2	2.9	13.1
1	0	3	1	0	1	51	1	BearRub	-2.4	3.6	8.2	2.9	13.1
1	0	3	1	0	1	52	1	BearRub	-17.8	-2.8	8.2	2.9	13.1
1	0	3	1	0	1	53	1	BearRub	-20.7	4.8	8.2	2.9	13.1
1	0	3	1	0	1	54	1	BearRub	-14.1	11.8	8.2	2.9	13.1
1	0	3	1	0	1	58	1	BearRub	-15.4	13.3	8.2	2.9	13.1
1	0	3	1	0	1	69	1	BearRub	-2.3	3.6	8.2	2.9	13.1
1	0	3	1	0	1	71	1	BearRub	-4.4	9.5	8.2	2.9	13.1
1	0	3	1	0	1	73	1	BearRub	-12.8	10.2	8.2	2.9	13.1
1	0	3	1	0	1	75	1	BearRub	10	7.4	8.2	2.9	13.1
1	0	3	1	0	1	80	1	BearRub	-24.8	1.9	8.2	2.9	13.1
1	0	3	1	0	1	81	1	BearRub	-17.7	-8.1	8.2	2.9	13.1
1	0	3	1	0	1	82	1	BearRub	2	1.3	8.2	2.9	13.1
1	0	3	1	0	1	84	1	BearRub	-25.2	2.9	8.2	2.9	13.1
1	0	3	1	0	1	86	1	BearRub	-3.5	6.7	8.2	2.9	13.1
1	0	3	1	0	1	88	1	BearRub	-1.7	-10.5	8.2	2.9	13.1
1	0	3	1	0	1	91	1	BearRub	13	-13.7	8.2	2.9	13.1
1	0	3	1	0	1	94	1	BearRub	-19.8	-4.1	8.2	2.9	13.1
1	0	3	1	0	1	100	1	BearRub	-1.7	2.6	8.2	2.9	13.1
1	0	3	1	0	1	102	1	BearRub	-20.7	4.8	8.2	2.9	13.1
1	0	3	1	0	1	105	1	BearRub	-1.7	-10.5	8.2	2.9	13.1
1	0	3	1	0	1	106	1	BearRub	-14.7	-1.3	8.2	2.9	13.1
1	0	3	1	0	1	110	1	BearRub	-25.2	3	8.2	2.9	13.1
1	0	3	1	0	1	111	1	BearRub	10.2	7.1	8.2	2.9	13.1
1	0	3	1	0	1	112	1	BearRub	-2.4	3.8	8.2	2.9	13.1
1	0	3	1	0	1	114	1	BearRub	0.7	1.4	8.2	2.9	13.1
1	0	3	1	0	1	124	1	BearRub	11.1	-12.1	8.2	2.9	13.1
1	0	3	1	0	1	125	1	BearRub	10.3	-12.5	8.2	2.9	13.1
1	0	3	1	0	1	127	1	BearRub	5.1	-9.5	8.2	2.9	13.1
1	0	3	1	0	1	129	1	BearRub	13.8	-15.1	8.2	2.9	13.1
1	0	3	1	0	1	131	1	BearRub	-8.7	-6.7	8.2	2.9	13.1
1	0	3	1	0	1	134	1	BearRub	6.5	-11.5	8.2	2.9	13.1
1	0	3	1	0	1	136	1	BearRub	10.3	-12.4	8.2	2.9	13.1
1	0	3	1	0	1	139	1	BearRub	6.3	-11.4	8.2	2.9	13.1
1	0	3	1	0	1	144	1	BearRub	-13.7	-0.1	8.2	2.9	13.1
[truncated: 252,241 more rows]
