# Supplementary material for: A Comparison of Grizzly Bear Demographic Parameters Estimated from Non-Spatial and Spatial Open Population Capture-Recapture Models
Source: PLoS One. 2015 Jul 31;10(7):e0134446. doi: 10.1371/journal.pone.0134446 (PMC4521725; doi:10.1371/journal.pone.0134446)
Supplement: S1 Text — (TXT) [file pone.0134446.s006.txt]

#########################################################################################
###  1.  Capture - Recapture JAGS model                                               ### 
###  2.  Spatial Capture - Recapture JAGS model                                       ### 
###  Both models include sex, trap, and occasion specific probability of detection.   ###
#########################################################################################


#################################################
# 1.  Capture-Recapture                   
#     Includes hazard-based probability of detection for number of active traps and distance to edge
                
model {
  for ( i in 1:3){
    for (j in 1:n.occ){
      a0[i, j] ~ dunif(-10, 10)                               # Probability of detection by sex, trap type, and occasion on the logit scale
      a0.male[i, j] ~ dunif(-10, 10)
    }
    
  }
  a.dedge.f ~ dunif(-10,10) 
  a.dedge.m ~ dunif(-10,10) 
  shape.dedge ~ dunif(0, 30)   
  rate.dedge ~ dunif(0, 30)
  p.male ~ dunif(0,1)                                         # Probibility of male
  for(jj in 1:T){                                             # T = 3 years
    gamma[jj] ~ dunif(0, 1)                                   # Recruitment - conditional on number of available animals
    N[jj] <- sum(z[1:n.pop, jj])
    N.male[jj] <- sum(male[1:n.pop] * z[1:n.pop,jj]) 
    N.female[jj] <- N[jj] - N.male[jj]
    Recr[jj] <- sum(R[1:n.pop, jj])
  }
  for(jjj in 1:(T-1)){                                        # T = 3 years
    phi[jjj] ~ dunif(0, 1)                                    # Apparent survival varies by year
  }
  for (i in 1:n.pop){                                         # Loop over individuals
    male[i] ~ dbern(p.male)
    i.male[i] <- male[i] + 1
    dedge[i] ~ dgamma(shape.dedge, rate.dedge)
    dedge.trunc[i] <- min(dedge[i], max.dedge)                # Truncate dedge to max observed
    z[i,1] ~ dbern(gamma[1])                                  # Probability of inclusion in year 1.
    ncaps[i, 1] <- z[i, 1]
    available[i, 1] <- (1 - z[i,1])
    R[i,1] <- z[i,1]                                          # New individuals in Year 1
    for (t in 2:T){
      mu[i,t] <- (phi[t-1] * z[i, t-1]) + (gamma[t] * available[i, t-1])
      z[i,t] ~ dbern(mu[i,t])
      ncaps[i,t] <- sum(z[i,1:t])
      available[i,t] <- 1 - step(ncaps[i,t] - 1)
      R[i, t] <- z[i,t] * available[i,t-1]                    # New individual in Year t
    }
    alive[i] <- step(ncaps[i, T] - 1)
  }
  for(j in 1:n.data) {
    logit(p[j]) <- a0[i.trap[j], occasion[j]] * (1 - male[animal.id[j]]) + a0.male[i.trap[j], occasion[j]] * male[animal.id[j]] + a.dedge.f * dedge.trunc[animal.id[j]] + a.dedge.m * male[animal.id[j]]* dedge.trunc[animal.id[j]]
    p.eff.1[j] <- 1 - pow( (1 - p[j]), n.traps[j])
    p.eff[j] <-   p.eff.1[j] * z[animal.id[j], year[j]] 
    detect[j] ~ dbern(p.eff[j]) 
    ynew[j] ~   dbern(p.eff[j])                               # Simulate data
    d2[j] <-    pow( pow(detect[j], 0.5) - pow(p.eff[j], 0.5) , 2)
    dnew2[j] <- pow( pow(    ynew[j], 0.5) - pow(p.eff[j], 0.5) , 2)
  }
  Nalive <- sum(alive[1:n.pop])                               # Number ever alive
  p.fit <-    sum(d2[ ])
  p.fitnew <- sum(dnew2[ ])                                   # For model fit with Bayesian p-value
  
}


###########################################
# 2.  Spatial Capture-Recapture Model    

model {
  for (xx in 1:2){
    sigma[xx] ~ dunif(0, 15)                                               # Prior specification for sigma for females and males
    sigma2[xx] <- 2 * sigma[xx] * sigma[xx]
  }
  
  for (x.trap in 1:3){
    for (x.occ in 1:n.occ) {
      alpha0.f[x.trap, x.occ] ~ dunif(-10,10)                              # Trap and occasion specific probability of detection female
      alpha0.m[x.trap, x.occ] ~ dunif(-10,10)                              # Trap and occasion specific probability of detection Male
      logit(g0.f[x.trap, x.occ]) <- alpha0.f[x.trap, x.occ]
      logit(g0.m[x.trap, x.occ]) <- alpha0.m[x.trap, x.occ]
    }
  }
  
  p.male ~ dunif(0,1)                                                      # Prior specification for prob of male
  for(jj in 1:T){                                                          # T = 3 years
    gamma[jj] ~ dunif(0, 1)                                                # Recruitment - conditional on number of available animals
    N[jj] <- sum(z[1:n.pop, jj])
    N.male[jj] <- sum(male[1:n.pop] * z[1:n.pop,jj]) 
    N.female[jj] <- N[jj] - N.male[jj]
    Recr[jj] <- sum(R[1:n.pop, jj])
  }
  for(jjj in 1:(T-1)){             
    phi[jjj] ~ dunif(0, 1)                                                 # Apparent survival varies by year
  }
  
  for (i in 1:n.pop){                                                      # Loop over individuals
    SX[i]~ dunif(x.lower, x.upper)                                         # Sets the prior on the X and Y coordinates as uniform
    SY[i]~ dunif(y.lower, y.upper) 
    X[i] <- round(SX[i])
    Y[i] <- round(SY[i])
    male[i] ~ dbern(p.male)
    i.male[i] <- male[i] + 1
    z[i,1] ~ dbern(gamma[1])                                               # Probability of inclusion in year 1.  
    ncaps[i, 1] <- z[i, 1]
    available[i, 1] <- (1 - z[i,1])
    R[i,1] <- z[i,1]                                                       # New individuals in Year 1
    for (t in 2:T){
      mu[i,t] <- (phi[t-1] * z[i, t-1]) + (gamma[t] * available[i, t-1])
      z[i,t] ~ dbern(mu[i,t])
      ncaps[i,t] <- sum(z[i,1:t])
      available[i,t] <- 1 - step(ncaps[i,t] - 1)
      R[i, t] <- z[i,t] * available[i,t-1]                                 # New individual in Year t
    }
    alive[i] <- step(ncaps[i, T] - 1)
  }
  
  for (ii in 1:n.pop){
    for (jj in 1:ntrap){
      Dist2[ii, jj] <- pow(X[ii] - x.trp[jj], 2) + pow(Y[ii]- y.trp[jj], 2)
      p.dist[ii, jj] <-  exp(-Dist2[ii, jj] / sigma2[i.male[ii ] ] ) 
      out.ij[ii, jj] <- Dist2[ii, jj] > buffer2     
    }
  }
  
  for (iii in 1:n.pop){
    out[iii] <- equals(sum(out.ij[iii, ]), ntrap)                          # Is s(i) outside buffer for all traps?  If any of the home.range x trap distances is less than the buffer, out[i] = 0 and will thus 
    zeros[iii] ~ dbern(out[iii])                                           # use the likelihood.  If out[i] = 1, then the loglikelihood is 0 and will not be used.
  }
  
  for(j in 1:n.data) {
    g0[j] <- g0.f[trap.type[j], occasion[j] ] * (1 - male[animal.id[j]]) + g0.m[trap.type[j], occasion[j]] *  male[animal.id[j]] 
    pmean[j] <- g0[j] * p.dist[animal.id[j] , trap.id[j] ]  
    mu.p[j] <- pmean[j] * z[animal.id[j], year[j]]
    n.detect[j] ~ dbin(mu.p[j], n.checks[j])
    ynew[j] ~    dbin(mu.p[j], n.checks[j])                               # Simulate observations
    # Freeman-Tukey Residuals (Royle SCR book pg 237)
    d2[j] <-    pow( pow(n.detect[j], 0.5) - pow(mu.p[j] * n.checks[j], 0.5) , 2)
    dnew2[j] <- pow( pow(    ynew[j], 0.5) - pow(mu.p[j] * n.checks[j], 0.5) , 2)
  }
  Nalive <- sum(alive[ ])                                                 # Number ever alive
  p.fit <-    sum(d2[ ])
  p.fitnew <- sum(dnew2[ ])                                               # Used for Bayesian Goodness of Fit
}
